# Supplementary material for: DNA methyltransferase inhibition upregulates MHC-I to potentiate cytotoxic T lymphocyte responses in breast cancer
Source: Nat Commun. 2018 Jan 16;9:248. doi: 10.1038/s41467-017-02630-w (PMC5770411; doi:10.1038/s41467-017-02630-w)
Supplement: Supplementary file 4 — Supplementary Data 1 [file 41467_2017_2630_MOESM4_ESM.txt]

	Accession	Sequence	Gene_name		Mouse_004_Control	Mouse_198_Control	Mouse_212_Control	Mouse_213_Control	Mouse_009_SGI110	Mouse_010_SGI110	Mouse_199_SGI110	Mouse_215_SGI110
A2m	NM_175628.3	AGAGGACATGTATGGCTTCCTAAAGGATATGGGCTTAAAGGTATTCACCAACTTGAACATCCGTAAACCCAAAGTCTGTGAACGCCTTGGAGTCAATAAA	alpha-2-macroglobulin		9.02	4.69	7.73	6.74	2.79	2.38	5.08	8.06
Abca1	NM_013454.3	CTCCTTGTCATCTCTAGCCAGGATATTCAGCATCCTCTCCCAGAGCAAAAAGCGACTCCACATAGAAGACTACTCTGTCTCTCAGACAACACTTGACCAA	ATP-binding cassette, sub-family A (ABC1), member 1		325.72	763.35	988.74	619.79	606.14	786.31	621.37	470.77
Abcb1a	NM_011076.1	AAGGGGCTACAGGGTCTAGGCTTGCTGTGATTTTCCAGAACATAGCAAATCTTGGGACAGGAATCATCATATCCCTAATCTATGGCTGGCAACTAACACT	ATP-binding cassette, sub-family B (MDR/TAP), member 1A		22.05	85.78	105.35	62.56	32.59	57.1	55.03	37.98
Abcg1	NM_009593.1	GCGGCCGTGAACATCGAATTCAAGGACCTTTCCTACTCTGTACCCGAGGGGCCCTGGTGGAAGAAGAAAGGATACAAGACCCTTTTGAAAGGGATCTCTG	ATP-binding cassette, sub-family G (WHITE), member 1		233.51	452.38	426.23	249.26	514.89	714.94	371.64	226.75
Abl1	NM_009594.4	ATTGCTCTGGGAGATTGCTACCTATGGCATGTCACCTTACCCGGGAATTGACCTGTCTCAGGTTTATGAGCTGCTGGAAAAAGACTACCGCATGGAGCGC	c-abl oncogene 1, non-receptor tyrosine kinase		421.93	308.29	455.23	418.65	532.58	529.36	418.2	423.58
Ada	NM_007398.3	GACATGGTTATCACACCATCGAGGATGAAGCTCTCTACAACAGACTACTGAAAGAAAACATGCACTTTGAGGTCTGCCCCTGGTCCAGCTACCTCACAGG	adenosine deaminase		82.18	170.23	279.32	413.84	104.28	245.05	463.06	488.04
Adora2a	NM_009630.2	ACTATGAAAGGCAGGGTGCCAGAGTGTGGGCTCACGTCTCAGGATTGAGTTTAGAGACATCAAGTCATGGACCCGAGCTGGATAGTTCAGAGCTGCCCTG	adenosine A2a receptor		13.03	56.3	17.4	16.36	12.1	24.98	18.62	6.91
Aicda	NM_009645.2	AATCGTGAAAGAACTTTCAAAGCCTGGGAAGGGCTACATGAAAATTCTGTCCGGCTAACCAGACAACTTCGGCGCATCCTTTTGCCCTTGTACGAAGTCG	activation-induced cytidine deaminase		15.03	87.8	5.8	7.7	12.1	10.71	22.86	8.06
Aire	NM_009646.1	TCCAGGAACCCGAGGGGCCGTGGAAGGGATCCTTATCCAGCAGGTGTTTGAGTCAGGAAGATCCAAGAAGTGCATTCAGGTTGGGGGAGAGTTTTATACA	autoimmune regulator (autoimmune polyendocrinopathy candidiasis ectodermal dystrophy)		15.03	10.05	16.43	13.47	6.52	9.52	11.01	12.66
Akt3	NM_011785.3	GTTGTCATGTTAGCAAGCGCAGCTCCAATTCACAGATCATTGCCTGCGTTTTCTTTTGACCCATGTGCAAGGAATGTACACACCCATTAGAATCATGCAC	thymoma viral proto-oncogene 3		487.07	264.06	355.68	481.2	516.75	349.74	529.94	549.04
Alcam	NM_009655.1	ATTTATCCTTAAACCCAAGTGGGGAGGTGACCAAGCAGATTGGCGATACCCTGCCTGTGTCATGCACAATATCTGCAAGTAGGAACGCGACTGTGGTGTG	activated leukocyte cell adhesion molecule		150.33	217.81	266.76	221.35	327.74	195.09	232.8	240.56
Ambp	NM_007443.3	CCACAAATCCAAATGGAACATAACCTTGGAATCCTATGTGGTCCACACCAACTATGACGAATATGCCATTTTCCTTACCAAGAAGTCCAGCCACCACCAC	alpha 1 microglobulin/bikunin		7.02	5.36	12.56	7.7	11.17	10.71	5.93	8.06
Amica1	NM_001005421.4	TTTCAAAGGACAATTTCACCAACTCCTCCAACTGATAAGGGTCAGCAGGGCATCCTGAATGGAAATCAGCTGGTGATCATTGTGGGGATCGTCTGTGCCA	adhesion molecule, interacts with CXADR antigen 1		31.07	91.15	52.19	51.01	70.76	102.3	57.57	24.17
Angpt1	NM_009640.3	GGGCTGGAAGGAGTATAAAATGGGTTTTGGGAATCCCTCTGGTGAATATTGGCTTGGGAACGAGTTCATTTTTGCAATAACCAGTCAGAGGCAGTACATG	angiopoietin 1		19.04	15.41	30.93	26.95	20.48	23.79	20.32	10.36
Angpt2	NM_007426.3	GAAGAATGTTCCGTGGGAGTTCAGCAGTAAATAACTGGAAAACAGAACACTTAGATGGTGCAGATAAATCTTGGGACCACATTCCTCTAAGCACGGTTTC	angiopoietin 2		62.14	97.18	155.61	74.11	37.24	51.15	52.49	48.34
Anp32b	NM_130889.2	AAGATATCAGCACCTTGGAGCCGTTGAAAAGGTTGGATTGTCTGAAAAGCCTGGATCTGTTTGGCTGTGAGGTCACTAACCGGAGTGATTACCGAGAAAC	acidic (leucine-rich) nuclear phosphoprotein 32 family, member B		1639.61	2227.05	1658.54	1509.05	1454.36	1368.01	1665.17	1629.86
Anxa1	NM_010730.2	GGCTATGCTAAAAACTCCAGCTCAGTTTGATGCAGATGAACTCCGTGGTGCCATGAAGGGACTTGGAACAGATGAAGACACTCTCATTGAGATTTTGACA	annexin A1		865.9	859.19	959.75	679.46	728.11	467.5	540.1	660.69
Apoe	NM_009696.3	GCTAAGGACTTGTTTCGGAAGGAGCTGACTGGCCAATCACAATTGCGAAGATGAAGGCTCTGTGGGCCGTGCTGTTGGTCACATTGCTGACAGGATGCCT	apolipoprotein E		8096.81	13025.18	18434.31	12185.04	16952.28	20332.26	12919.22	9647.92
App	NM_007471.2	GTGAGCGACGCCCTTCTCGTGCCCGACAAGTGCAAGTTCCTACACCAGGAGCGGATGGATGTTTGTGAGACCCATCTTCACTGGCACACCGTCGCCAAAG	amyloid beta (A4) precursor protein		5118.26	2784.65	5559.39	6544.37	8035.27	6562.9	6391.46	7425.29
Arg1	NM_007482.3	GTACATTGGCTTGCGAGACGTAGACCCTGGGGAACACTATATAATAAAAACTCTGGGAATTAAGTATTTCTCCATGACTGAAGTAGACAAGCTGGGGATT	arginase, liver		620.36	465.78	1264.2	2455.1	641.52	1332.33	1886.12	2346.95
Arg2	NM_009705.2	GGCTCTCCAGGTTGGGATGCCACCTAAAAGACTTTGGAGACTTGAGTTTTACTAATGTCCCACAAGATGATCCCTACAATAATCTGGTTGTGTATCCTCG	arginase type II		14.03	57.64	94.72	28.87	10.24	14.27	19.47	13.81
Atf1	NM_007497.3	GAAGCTCCGAAAAGATAGAGTGCTCAAGGAATGGACTTTCAGCAGTTTAAATAGAAATAATGGTCAGCAACGAAAATGGCAGGCGACGTTAGTGAAGCAG	activating transcription factor 1		184.41	121.3	107.28	128.96	162.01	132.04	126.98	142.73
Atf2	NM_001284371.1	AGAGCAGCAGCTTCAAGATGCCGACAAAAAAGGAAAGTGTGGGTTCAGTCCTTAGAGAAGAAAGCAGAAGACTTGAGTTCACTAAATGGCCAGCTGCAGG	activating transcription factor 2		392.86	251.99	333.45	333.96	350.09	320	351.32	371.78
Atg10	NM_025770.3	GGGTTCTCATTAACATGGAGGATGAGTTCTTTGGAGAAAAAAGCTTCCAGCATTATTGTGCAGAATTCATCAGACATTCACAGCAGATAGGCGATGGCTG	autophagy related 10		123.27	113.26	209.73	208.84	134.08	122.53	198.94	202.58
Atg12	NM_026217.1	CATGGCAGCACTCCTAGCATTGAGGAAGTGGAAACAAGCAGACTGAAAGTTTAAGACTGTGTGGGCTACAGAGTGAGATTGTCTCACCTCTGGGGGAAAA	autophagy related 12		389.86	278.13	317.98	331.07	403.16	325.94	351.32	290.06
Atg16l1	NM_001205391.1	CGTTCGAGGAGATCATTCTGCAGTATACCAAGTTGCTGGAAAAGTCAGATCTTCATTCAGTATTGACCCAGAAACTACAAGCAGAAAAGCATGACATGCC	autophagy related 16-like 1 (S. cerevisiae)		235.52	258.02	271.59	264.66	227.18	240.29	249.73	209.49
Atg5	NM_053069.5	CATTACCAAAAACATCCAGAGGTTACTGGAACTCCTACCACAGTAAGGAAAGTTTGCTGCACTCTCTCGATGGCTGCTTGGAGACTCCTGCTGTTGATTT	autophagy related 5		193.43	131.36	174.94	172.27	188.08	218.88	145.61	177.26
Atg7	NM_028835.1	TGCAGGGAGCTAGAGACGTGACACATAGCATCATCTTTGAAGTGAAACTTCCAGAAATGGCATTTAGCCCAGATTGTCCTAAAGCTGTTGGCTGGGAGAA	autophagy related 7		129.28	161.52	184.6	174.2	149.9	170.11	198.09	188.77
Atm	NM_007499.2	TTCCTCAAAGTGAAAGTCATGACATTTGGATAAAGACACTGACGTGTGCCTTTCTGGACAGTGGAGGCATAAACAGTGAAATTCTCCAGTTATTAAAGCC	ataxia telangiectasia mutated homolog (human)		182.4	255.34	161.41	188.63	160.15	160.59	197.25	158.84
Axl	NM_009465.3	GAGATTCTAAAGGTCCACAGTCTAGAGTATTAGGTACGACTCCAAGGGTGGGCGCTTGTAGCCATCCTAAGTCCTTTCCCTCCTTAAGCACCTATGCTCC	AXL receptor tyrosine kinase		214.47	549.56	581.84	388.81	540.96	735.16	343.7	277.4
Batf	NM_016767.2	ACTGGACTCTCCCAGGGAAGTCGAGCCAATGTACTGGACCCAAAAAATGACAAGTCAACCCTGGACTGTCATGAATGATGCCCAAAATACACAGCACAGA	basic leucine zipper transcription factor, ATF-like		15.03	109.24	40.59	27.91	35.38	66.62	44.87	23.02
Bax	NM_007527.3	CATAAATTATGACATTTTCCTGGGATGAATGGGGGAAGGGGAAAGGCATTTTTCTTACTTTTGTAATTATTGGGAGGGGTGGGAATGGTGGCCTGGGGAG	BCL2-associated X protein		159.35	114.6	127.58	128	180.63	170.11	133.76	124.31
Bcl10	NM_009740.1	TTTAGCAGTAAGCTGTTGTGTTTCAGGAAAGCTGGACACGGGAAAGCTGCCGACACACTCAGCAGTGTCCCACTCCTTAGTTCTGAGAAGCCGTCGGGTT	B cell leukemia/lymphoma 10		239.53	269.42	202.97	235.79	286.77	318.81	210.79	246.32
Bcl2	NM_009741.3	GGCCTTCTTTGAGTTCGGTGGGGTCATGTGTGTGGAGAGCGTCAACAGGGAGATGTCACCCCTGGTGGACAACATCGCCCTGTGGATGACTGAGTACCTG	B cell leukemia/lymphoma 2		249.55	217.14	182.67	206.92	270.01	228.4	173.54	248.62
Bcl2l1	NM_009743.4	GAGCAACCGGGAGCTGGTGGTCGACTTTCTCTCCTACAAGCTTTCCCAGAAAGGATACAGCTGGAGTCAGTTTAGTGATGTCGAAGAGAATAGGACTGAG	BCL2-like 1		740.63	294.88	552.85	671.76	725.32	493.67	524.86	879.39
Bcl6	NM_009744.3	ACGTTGTCATCGTGGTGAGCCGTGAGCAGTTTAGAGCCCATAAGACAGTGCTCATGGCCTGCAGCGGCCTGTTCTACAGTATCTTCACTGACCAGTTGAA	B cell leukemia/lymphoma 6		134.3	174.92	93.75	59.67	84.73	89.22	93.97	59.85
Bid	NM_007544.3	AATCATGCACACGACTTATCTGTGTGGTGTCAGTTACACTCAGGCTCTTGCTACGGAATGCAAAGAACAACTCACATACCAGTGTCAAACAGAATGCACA	BH3 interacting domain death agonist		331.73	209.1	229.06	278.14	364.05	314.05	339.47	267.04
Birc5	NM_009689.2	GGCTTCATCCACTGCCCTACCGAGAACGAGCCTGATTTGGCCCAGTGTTTTTTCTGCTTTAAGGAATTGGAAGGCTGGGAACCCGATGACAACCCGATAG	baculoviral IAP repeat-containing 5		175.39	123.99	65.72	80.84	88.45	84.46	68.57	62.16
Blk	NM_007549.2	AAGGATTGTGTTAGAACTTACCTCCAGTTGTGTTCAGACCCCGATAGTCCCGAAATCAGTCTGACCAGTTAGCGATGGACAGGATGTCAGGCTGTCATAA	B lymphoid kinase		5.01	45.57	2.9	6.74	1	2.38	16.93	2.3
Blnk	NM_008528.4	CTGAAGAGGCCTTGCACAGATCCAACAAGGATGGATCGTTTCTTATTCGGAAGAGCTCTGGCCATGATTCCAAGCAGCCGTACACCCTAGTTGCGTTCTT	B cell linker		93.21	273.44	166.24	135.7	86.59	121.34	172.7	103.59
Bmi1	NM_007552.4	TCTCGAGGTTTTCATGGTGTTACCTAAGACAAAAGACATCTCACCCTCTATGATGGACTTACTTCTGAGAGTGCGTTTGAGGCACTTATGGCTTACTAAG	Bmi1 polycomb ring finger oncogene		144.32	73.05	130.48	161.68	122.9	118.96	163.38	162.3
Bst1	NM_009763.3	TCATGAACTCAGCCTCAGCATCTATGCGGAGGGAGAGCGCATCTCTTCATGCAATAGGAGACGCCAGCCTTCTCATTTCTCTCTTAGTAGCTTTGGCTTC	bone marrow stromal cell antigen 1		69.15	77.74	45.43	156.87	38.17	30.93	82.96	135.82
Bst2	NM_198095.2	CAGCTCCATGGTGGTCTCCAGCCTACTGGTGCTCAAAGTGTCACTGTTCCTGCTCTTTTGAGGACTCATTAGTTGGCAGGTCACAGTTGTTTGAAGTCAC	bone marrow stromal cell antigen 2		1942.27	1606.45	2297.4	3064.31	2607.97	5455.4	3071.29	4272.62
Btk	NM_013482.2	GAAGAGCCCTGGACATCTAGGAATGCCTTTCTTCTCTCGTTCCCTGGCATACTGCTCTAAGCAAAGGTCAAGGGATTTCTGTGCCTAGTATTACCCATAA	Bruton agammaglobulinemia tyrosine kinase		24.05	161.52	55.09	37.53	36.31	79.7	74.5	41.44
Btla	NM_001037719.2	AGTGCCTGCCATGCTTGGGACTCCTCGGTTATTTAGGGAATTCTTCATCCTCCATCTGGGCCTCTGGAGCATCCTTTGTGAGAAAGCTACTAAGAGGAAT	B and T lymphocyte associated		14.03	142.75	29	18.29	27.93	47.58	51.64	5.76
C1qa	NM_007572.2	CAGTGCCCGGCTTCTATTACTTCAACTTCCAAGTGATCTCCAAGTGGGACCTTTGTCTGTTTATCAAGTCTTCCTCCGGGGGCCAGCCCAGGGATTCCCT	complement component 1, q subcomponent, alpha polypeptide		677.49	1179.54	1486.5	1238.62	1658.26	2406.52	1142	880.54
C1qb	NM_009777.2	GTGCCAACAGCATCTTCACTGGCTTTCTGCTTTTCCCTGACATGGATGCGTAATCACGGGGTCAAATTACACCTATCCAACACCATCTTCCTGCCTCCCT	complement component 1, q subcomponent, beta polypeptide		832.83	1501.9	1954.29	1685.18	2006.49	2790.75	1418.82	1291.45
C1qbp	NM_007573.2	TCCTGAGGATGAGATTGGACACGAAGATGAGGCCGAGAGTGATATTTTCTCTATCAAGGAAGTTAGCTTTCAGGCCACTGGTGACTCTGAGTGGAGGGAT	complement component 1, q subcomponent binding protein		1174.58	903.42	1090.23	1059.61	713.21	590.03	991.31	1114.2
C1ra	NM_023143.3	CAATGAGACCTTCTATGGCCAAGGCCTCATGGGTTATGTCAGCGGATTCGGGATAACAGAAGATAAGTTAGCTTTCGATCTCAGGTTCGTCAGACTGCCT	complement component 1, r subcomponent A		145.32	725.15	656.26	511.04	636.86	1006.38	392.8	338.4
C1s1	NM_144938.2	GGCAGGGTTGATCACTGAGCCGTGTTGGTTATTCAGTTACTATTGCTAACAACATGGCAGAAACCCTTCTATCTTGCGCTATTCCACAGGGATATCTTAT	#N/A		73.16	619.26	588.61	428.27	271.88	519.85	270.9	201.43
C2	NM_013484.2	ATGGTGTCCTGGACTTTCTGCCACTTTAACATGGTCACTGACTCCTTTATTAGTCTGAACTTCCTGTCTAATACCTCTGAGCGTTCTCACTCCTGGATAC	complement component 2 (within H-2S)		43.09	231.22	231.96	90.47	189.01	289.07	134.6	72.51
C3	NM_009778.2	AAGACTTCCTAAAGAGGCAAGTGCTGACCAGTGAGAAGACAGTGTTGACAGGAGCCAGTGGACATCTGAGAAGCGTCTCCATCAAGATTCCAGCCAGTAA	complement component 3		164.36	4351.56	2810.62	1699.61	639.66	2687.26	1296.92	1081.97
C3ar1	NM_009779.2	ATAAGCCAATCTGGTGCCAGAATCATCGAAACGTGAGAACCGCCTTCGCCATCTGTGGATGTGTCTGGGTGGTAGCCTTTGTGATGTGTGTGCCCGTATT	complement component 3a receptor 1		317.7	227.87	535.45	387.85	527.93	779.17	270.05	321.14
C4b	NM_009780.2	GTGCAGACCGATCAGCCTATCTATAATCCGGGGCAGCGGGTTCGTTATCGGGTCTTTGCACTGGATCAAAAGATGCGCCCATCCACTGATTTCCTCACCA	complement component 4B (Chido blood group)		288.63	2315.51	1816.08	2052.82	699.25	1385.86	1140.3	1299.51
C5ar1	NM_007577.3	CATTGCTCCTCACCATTCCATCCTTCGTGTACCGGGAGGCATATAAGGACTTCTACTCAGAGCACACTGTATGTGGTATTAACTATGGTGGGGGTAGCTT	complement component 5a receptor 1		129.28	304.94	245.49	269.47	189.94	300.96	167.62	202.58
C6	NM_016704.2	CTGATTGACAAGAGTGAAGCCTGTTTCTGTGACCACTACCCATGGACTCACTGGTCCAGCTGTTCTAAGTCCTGCAATTCTGGAACCCAGAGCAGACAGA	complement component 6		13.03	48.92	45.43	52.93	80.07	84.46	31.32	17.27
C7	XM_356827.6	AGACAAATGTGAAAATGTGGCTAACCCTTCCTGCAACATTGATAAGCCTCCTCCCAACATAGAACTTACCGGTTATGGTTACAACGTAGTTACTGGCCAG	complement component 7		10.02	50.93	41.56	18.29	4.66	15.46	17.78	19.57
C8a	NM_146148.2	TGGCATGTACGCCAAGTTCATCAATGACTATGGCACCCACTACATCACCTCTGGAACCATGGGTGGCATTTATGAATATGTTATGGTGCTTGACAAAGAG	complement component 8, alpha polypeptide		3.01	6.03	9.67	3.85	6.52	7.14	8.47	6.91
C8b	NM_133882.2	GTTACTGCCTGTGCTGGAGGAAGTTTCGGTATTGGTGGTATGGTCTATAAAGTCTATGTCAAAGTGGGCGTTTCCGCAAAGAAATGCAGTGACATTATGA	complement component 8, beta polypeptide		10.02	12.73	18.36	9.62	13.97	10.71	9.31	6.91
C8g	NM_027062.1	GAGCGGCGAGTCAGGGAAGCCAACCTGACAGAAGATCAGATTCTTTTCTTTCCCAAGTATGGTTTCTGCGAGACTGCGGACCAATTACACATCCTGAACG	complement component 8, gamma polypeptide		7.02	8.04	24.16	18.29	12.1	22.6	18.62	19.57
C9	NM_013485.1	TCCTTGCCTCAAACAAAGGTTTCGCTCAAGAAGCATTTTAGCCTTCGGACAGTTTAATGGGAAAAGCTGTGTTGATGTTTTGGGAGACAGACAAGGCTGT	complement component 9		8.02	8.04	3.87	2.89	8.38	8.33	4.23	2.3
Camp	NM_009921.2	AACCCGGCCGCTGATTCTTTTGACATCAGCTGTAACGAGCCTGGTGCACAGCCCTTTCGGTTCAAGAAAATTTCCCGGCTGGCTGGACTTCTCCGCAAAG	cathelicidin antimicrobial peptide		3.01	10.05	11.6	13.47	7.45	13.09	5.93	11.51
Card11	NM_175362.2	ATTGTTGGACATTCTTCACACCAAGGGACAAAGGGGCTATGTGGTCTTCCTGGAGAGCCTGGAGTTTTACTACCCAGAACTTTACAAACTGGTGACTGGA	caspase recruitment domain family, member 11		5.01	9.38	4.83	6.74	1	7.14	11.01	6.91
Card9	NM_001037747.1	ACAGGCCACAAGGGCTACGTGGCTTTCCTCGAGAGCCTGGAGCTCTACTACCCTCAGTTATACCGGAAAGTCACTGGCAAGGAGCCAGCACGCGTCTTCT	caspase recruitment domain family, member 9		31.07	357.21	129.51	55.82	53.07	155.83	139.68	47.19
Casp1	NM_009807.2	GACAATAAATGGATTGTTGGATGAACTTTTAGAGAAGAGAGTGCTGAATCAGGAAGAAATGGATAAAATAAAACTTGCAAACATTACTGCTATGGACAAG	caspase 1		6.01	6.03	6.77	15.4	11.17	11.9	10.16	11.51
Casp3	NM_009810.2	GAGGCTGACTTCCTGTATGCTTACTCTACAGCACCTGGTTACTATTCCTGGAGAAATTCAAAGGACGGGTCGTGGTTCATCCAGTCCCTTTGCAGCATGC	caspase 3		884.95	520.07	1019.67	1375.28	1327.73	974.26	1469.61	1541.23
Casp8	NM_009812.2	TTTCATTCAGGCTTGCCAAGGAAGTAACTTCCAGAAAGGAGTGCCTGATGAGGCAGGCTTCGAGCAACAGAACCACACTTTAGAAGTGGATTCATCATCT	caspase 8		995.19	406.81	672.69	1153.93	871.5	610.25	963.38	1281.09
Ccl1	NM_011329.2	ATGCTTACGGTCTCCAATAGCTGCTGCTTGAACACCTTGAAGAAAGAGCTTCCCCTGAAGTTTATCCAGTGTTACAGAAAGATGGGCTCCTCCTGTCCTG	chemokine (C-C motif) ligand 1		333.73	522.75	395.3	357.05	375.23	416.35	356.4	278.55
Ccl11	NM_011330.3	CAACCTCCTCTCTTGACACTAACCCAGAGCCTAAGAACTGCTTGATTCCTTCTCTTTCCTAAGACGTGCTCTGAGGGAATATCAGCACCAGTCGCCCAAG	chemokine (C-C motif) ligand 11		9.02	15.41	16.43	9.62	20.48	22.6	10.16	13.81
Ccl12	NM_011331.2	ATGAAGATTTCCACACTTCTATGCCTCCTGCTCATAGCTACCACCATCAGTCCTCAGGTATTGGCTGGACCAGATGCGGTGAGCACCCCAGTCACGTGCT	chemokine (C-C motif) ligand 12		37.08	351.85	224.23	171.31	335.19	165.35	141.37	85.18
Ccl17	NM_011332.2	TCTGTGCAGACCCCAAAGACAAACATGTGAAGAAGGCCATCAGATTGGTGAAAAACCCAAGGCCATGACCTTCCCGCTGAGGCATTTGGAGACGCCAGGG	chemokine (C-C motif) ligand 17		60.13	88.47	109.22	98.17	139.66	189.14	62.64	193.37
Ccl19	NM_011888.2	CTTCTGCCAAGAACAAAGGCAACAGCACCAGAAGGAGCCCTGTGTCTTGAGTAAAGAGATGTGAATCACTCTGGCCCAGGAAACCAAGGACCAGAAGAGA	chemokine (C-C motif) ligand 19		12.03	11.39	8.7	12.51	12.1	17.84	18.62	17.27
Ccl2	NM_011333.3	TCTTCAGCACCTTTGAATGTGAAGTTGACCCGTAAATCTGAAGCTAATGCATCCACTACCTTTTCCACAACCACCTCAAGCACTTCTGTAGGAGTGACCA	chemokine (C-C motif) ligand 2		5.01	813.61	29	4.81	8.38	41.64	303.07	10.36
Ccl20	NM_016960.1	GCAGCAAGCAACTACGACTGTTGCCTCTCGTACATACAGACGCCTCTTCCTTCCAGAGCTATTGTGGGTTTCACAAGACAGATGGCCGATGAAGCTTGTG	chemokine (C-C motif) ligand 20		49.11	203.74	106.32	71.22	88.45	115.39	75.34	57.55
Ccl21a	NM_011124.4	TTAAGTACAGCCAGAAGAAAATTCCCTACAGTATTGTCCGAGGCTATAGGAAGCAAGAACCAAGTTTAGGCTGTCCCATCCCGGCAATCCTGTTCTCACC	chemokine (C-C motif) ligand 21A (serine)		7.02	13.4	13.53	9.62	1.86	4.76	9.31	11.51
Ccl22	NM_009137.2	CCAAGAATCAACTTCCACCCCTCTTCAACCACATGCTAGGGTCTTTTACTTTCTCTGCCCCACACCTTTGACTCCTTGCCTGTGTAGCTGATAGTCGAAG	chemokine (C-C motif) ligand 22		69.15	2232.41	662.06	20.21	8.38	228.4	739.04	9.21
Ccl24	NM_019577.4	CTGGATGCCAAGAAAAACCAGCCTTCTAAAGGGGCCAAGGCAGTGAGAACCAAGTTTGCTGTCCAGAGACGCCGTGGCAATAGCACCGAGGTTTAGCCGC	chemokine (C-C motif) ligand 24		11.02	203.74	43.49	15.4	18.62	67.81	89.73	14.96
Ccl25	NM_009138.3	TTCCGCCAGAAAGTAGTGTGTGGGAATCCAGAGGACATGAATGTGAAGAGGGCGATGAGAATCTTGACAGCTAGGAAAAGGCTAGTCCACTGGAAGAGCG	chemokine (C-C motif) ligand 25		4.01	83.77	40.59	21.17	6.52	11.9	25.4	20.72
Ccl26	NM_001013412.2	CAGCTATAAGTTCACCGACAAGAGCTGCACCAGTGACGGTGTGATATTCTTTACAAAAACAGGTAAGCAATTCTGTGTCCAGCCAGGGGCCAAATGGGTG	chemokine (C-C motif) ligand 26		41.09	22.12	62.82	60.63	52.14	41.64	52.49	64.46
Ccl27a	NM_001048179.1	GCCTCTGCCCTCCAGCACTAGCTGCTGTACTCAGCTCTATAGACAGCCACTCCCAAGCAGGCTGCTGAGGAGGATTGTCCACATGGAACTGCAGGAGGCC	chemokine (C-C motif) ligand 27A		11.02	4.02	3.87	8.66	8.38	7.14	2.54	5.76
Ccl28	NM_020279.3	GCTGCTGTCATCCTTCATGTTAAACGTAGAAGAATCTGCATCAGCCCGCACAATCGTACTTTGAAGCAGTGGATGAGAGCCTCAGAGGTAAAGAAGAATG	chemokine (C-C motif) ligand 28		31.07	33.51	41.56	40.42	35.38	27.36	27.94	21.87
Ccl3	NM_011337.1	TCTGTCACCTGCTCAACATCATGAAGGTCTCCACCACTGCCCTTGCTGTTCTTCTCTGTACCATGACACTCTGCAACCAAGTCTTCTCAGCGCCATATGG	chemokine (C-C motif) ligand 3		16.04	9.38	12.56	21.17	27	24.98	26.24	32.23
Ccl4	NM_013652.1	TTCTCAGCACCAATGGGCTCTGACCCTCCCACTTCCTGCTGTTTCTCTTACACCTCCCGGCAGCTTCACAGAAGCTTTGTGATGGATTACTATGAGACCA	chemokine (C-C motif) ligand 4		18.04	13.4	23.2	20.21	29.79	33.31	13.54	26.47
Ccl5	NM_013653.3	GTCGTGTTTGTCACTCGAAGGAACCGCCAAGTGTGTGCCAACCCAGAGAAGAAGTGGGTTCAAGAATACATCAACTATTTGGAGATGAGCTAGGATAGAG	chemokine (C-C motif) ligand 5		8.02	5.36	7.73	9.62	15.83	19.03	11.01	17.27
Ccl6	NM_009139.2	ATGTAGCCACAGGACTGTCTCTTTCTTCAGATTCATAGAACTACGGGGCCAGTCTGAAACTGGGCTCTTGGGGTGAAATTATCTCACTCACTCACCTTGA	chemokine (C-C motif) ligand 6		48.11	760	127.58	95.28	197.39	343.79	305.6	66.76
Ccl7	NM_013654.2	ACAGAAGGATCACCAGTAGTCGGTGTCCCTGGGAAGCTGTTATCTTCAAGACAAAGAAGGGCATGGAAGTCTGTGCTGAAGCCCATCAGAAGTGGGTCGA	chemokine (C-C motif) ligand 7		75.17	355.87	168.17	332.03	75.42	170.11	149.84	314.23
Ccl8	NM_021443.2	ACCTGCTGCTTTCATGTACTAAAGCTGAAGATCCCCCTTCGGGTGCTGAAAAGCTACGAGAGAATCAACAATATCCAGTGCCCCATGGAAGCTGTGGTTT	chemokine (C-C motif) ligand 8		25.06	45.57	37.69	32.72	59.59	51.15	40.63	44.89
Ccl9	NM_011338.2	ATGGCAACCCAGGTACATTCAACTAGGATGAAATAAATTCTGCCTTAGCCCAGTAGTATGTCTGTGTTTGTAAGGACCCAGCTGATTTTCCCACCACCCC	chemokine (C-C motif) ligand 9		380.84	1763.94	1782.25	1935.4	1404.08	2531.42	767.82	353.37
Ccnd3	NM_007632.2	GCCATGATGGTCAGAGAAATACAAACAGGTAAAATCCACACACCAGCATTTCTTTTGAGTCCCTCTTCTGTCCGGGGCTCCAACCTTCTCAGTTGCCAAA	cyclin D3		218.48	886.66	568.31	684.27	270.95	459.18	401.27	684.86
Ccr1	NM_009912.4	CTTCTGATTCAGACCATAGGTGTCAACCAAGGAAGGTCTAAGAAGAGAATGAGGAGACAGTATATAGCTCTCCAAGACTGATACTGACAGTTCTTACAGT	chemokine (C-C motif) receptor 1		182.4	305.61	191.37	176.12	243.94	264.09	189.63	176.11
Ccr2	NM_009915.2	ATGAACTAACATAGACAGCTCAGGATTAACAGGGACTTGTGGTTTGTGGTCTGTGGGCTTATCCAAGCATGGTGATTTAGACTCTAAGGTCCGTCTGGAT	chemokine (C-C motif) receptor 2		63.14	35.52	51.23	60.63	94.04	103.49	33.86	40.29
Ccr3	NM_009914.4	TGACTTTTGCTACTATCACCAGTATCATTACCTGGGGCCTTGCAGGACTGGCAGCATTGCCTGAATTTATCTTCCATGAGTCTCAAGACAGCTTTGGAGA	chemokine (C-C motif) receptor 3		12.03	52.95	71.52	46.2	34.45	73.75	20.32	11.51
Ccr4	NM_009916.2	CTACTACGCCGCCGACCAGTGGGTTTTTGGACTAGGTCTGTGCAAGATCGTTTCATGGATGTACCTGGTGGGCTTCTACAGCGGCATCTTCTTCATCATG	chemokine (C-C motif) receptor 4		5.01	9.38	3.87	8.66	10.24	9.52	1	2.3
Ccr5	NM_009917.5	GGAGCAGGGAGAACGAGTCTTTTATCAGGGCCGGGAAATATGCACAAAGAGACTTGAGGCAGGTGCCATGACCCATATGCAAAGGGACGGACACAGGGCC	chemokine (C-C motif) receptor 5		13.03	15.41	8.7	10.59	17.69	24.98	11.01	5.76
Ccr6	NM_001190333.1	CTACCGTTCTGGGCAGTTACTCATGCCACCAACACTTGGGTTTTCAGCGATGCACTGTGTAAACTGATGAAAGGCACATATGCGGTCAACTTTAACTGTG	chemokine (C-C motif) receptor 6		113.25	87.8	117.91	91.43	216.01	265.28	63.49	61
Ccr7	NM_007719.2	CCCAGATGGTTTTTGGGTTCCTAGTGCCTATGCTGGCTATGAGTTTCTGCTACCTCATTATCATCCGTACCTTGCTCCAGGCACGCAACTTTGAGCGGAA	chemokine (C-C motif) receptor 7		19.04	211.78	29	35.61	34.45	32.12	92.27	19.57
Ccr8	NM_007720.2	GTTCTTCATCACCCTAATGAGTGTGGACAGGTATCTGGCTATTGTCCACGCTGTCTATGCCATCAAGGTGAGGACGGCCAGCGTGGGCACAGCCCTGAGT	chemokine (C-C motif) receptor 8		26.06	364.58	36.73	21.17	27	51.15	110.9	16.11
Ccr9	NM_009913.6	TATACCATCATCATTCATACCTTGGTACAGGCCAAGAAGTCATCCAAGCACAAGGCCCTCAAGGTGACCATCACTGTCCTCACTGTCTTCATTATGTCTC	chemokine (C-C motif) receptor 9		16.04	10.72	20.3	21.17	21.41	36.88	16.93	11.51
Ccrl2	NM_017466.4	TGTTTGCGGTGGGTCTCTTGGACAACGTGCTGGCGGTGTTTATCTTGGTGAAATACAAAGGACTCAAGAATCTGGGGAACATCTACTTCCTAAACCTGGC	chemokine (C-C motif) receptor-like 2		11.02	106.56	23.2	13.47	22.35	36.88	33.86	14.96
Cd14	NM_009841.3	CTAGACGAGGAAAGTTGTTCCTGCAACTTCTCAGATCCGAAGCCAGATTGGTCCAGCGCTTTCAATTGTTTGGGGGCGGCAGATGTGGAATTGTACGGCG	CD14 antigen		123.27	61.66	111.15	135.7	93.11	129.66	134.6	163.45
Cd160	NM_001163496.1	CAACTTAGAACAGCTTAGGGTTAAAAGGGATCCTGAGACAGATGGCATCACTGAAAAGTCATCTCAGTTGGTGTTCACCATAGAACAAGCTACACCATCA	CD160 antigen		1205.65	337.11	827.34	1196.27	1126.61	555.53	1115.75	1854.31
Cd163	NM_053094.2	TCACGGCACTCTTGGTTTGTGGAGCCATTCTATTGGTCCTCCTCATTGTCTTCCTCCTGTGGACTCTGAAGCGACGACAGATTCAGCGACTTACAGTTTC	CD163 antigen		15.03	18.1	15.46	21.17	19.55	22.6	17.78	16.11
Cd164	NM_016898.2	ATATTGAAGAAGTCCCACATGGAAGACGCTGTTCCAGGATCTTTACCTTTCCAAAGGATGCATACAGGATATTTTGGAGCATCATCCTCGAAGAAAAGTC	CD164 antigen		28.06	116.61	75.39	80.84	51.21	24.98	59.26	54.1
Cd180	NM_008533.2	AGGGTTTGAAGAACTCTACGATCCAGTCTCTTTGGCTGGGGACATTTGAGGACATGGATGACGAAGATATTAGTCCTGCCGTGTTTGAGGGTCTCTGTGA	CD180 antigen		2118.66	1827.61	2712.04	3208.67	2403.13	2540.94	2706.42	3251.66
Cd19	NM_009844.2	CTCAGCGTTGGGCTGCTGGCCTAGGGAGTGTCCCTGGGTCCTATGGAAATCCACGCATTCAAGTCCAGGATACTGGAGCTCAGAGCCATGAAACAGGACT	CD19 antigen		71.16	322.36	231.96	131.85	125.7	291.45	151.53	103.59
Cd1d1	NM_007639.3	GTTTTATGGGATTTGCACTGAACTAGAAAGCATACTTCCTGCCCAAACAGACGCTCTGAGGTTAGTTGGCAAGTGTAAAGTCCAACACCAACCTGGCTGT	CD1d1 antigen		4.01	267.41	8.7	4.81	2.79	8.33	103.28	2.3
Cd1d2	NM_007640.2	GGAATGCTTCGGAAAGCTTTTTTCATGTAGCATTTCAAGGAAAATATGCCGTGAGATTCCGGGGAACATCTTGGCAGAGGGTCCTAGGGGCCCCATCTTG	CD1d2 antigen		144.32	727.16	704.59	686.2	284.91	271.22	628.99	481.13
Cd2	XM_006500959.1	ACTGTTTTCCTGTTACTCTTCCCTATTCTGGTGGAAGAAGGGATCAGAACTCTTATGCCACTGATAACTGTTGAGTGTCTAGGCGGCTTTCCTGAACCCA	CD2 antigen		10.02	12.06	14.5	17.32	11.17	15.46	13.54	11.51
Cd200	NM_010818.3	CCCTGCCATCTCCTGGAAGGGTACTGGGACAGGAATTGAGAATAGTACCGAGAGTCACTTCCATTCAAATGGGACTACATCTGTCACCAGCATCCTCCGG	CD200 antigen		6.01	227.2	19.33	16.36	22.35	54.72	51.64	4.6
Cd200r1	NM_021325.3	AAGCTACTTCAGCTATTGAGGAGGATGAAATGCAGCCTTATGCTAGCTATACAGAGAAGAGCAATCCACTCTATGATACTGTGACTAAGGTGGAGGCATT	CD200 receptor 1		551.21	211.11	468.76	1031.7	1273.73	497.24	514.7	1286.85
Cd207	NM_144943.3	ATGTCAACAAGCTGCTCAAACAACAGAGTGACATTCTGGAGATGGTGGCTCGAGGCTGGAAGTATTTCTCGGGGAACTTCTATTACTTTTCACGCACCCC	CD207 antigen		6.01	55.63	47.36	25.02	22.35	60.67	22.01	19.57
Cd209e	NM_130905.2	CCAGTTGGGGAGTGGACTTTCACTCATGCGTTTCCCAGTTCCTACTCCCTGTCTATGGGCATGGAAATCTTAGTATTACCTCTGGGACTCATCAGTCTCC	CD209e antigen		11.02	54.96	21.26	4.81	25.14	28.55	25.4	6.91
Cd22	NM_001043317.2	CTCTGACCTGTGGACTGAATTTCTCCTGCTTTGGGTATGACATCCTCTTGAAGTGGTTCCTAGAAGATTCTGAGATCACCTCCATCACCTCTTCTGTCAC	CD22 antigen		11.02	370.62	23.2	25.02	31.66	65.43	137.14	5.76
Cd244	NM_018729.2	TACAGACAAAAGATGTTTCTGTTCAATGGAAGAAGACAGAACAGGGCTCACACAGAAAAATTGAGATCCTGAATTGGTATAATGATGGTCCCAGTTGGTC	CD244 natural killer cell receptor 2B4		13.03	4.69	10.63	12.51	17.69	20.22	11.85	20.72
Cd247	NM_001113391.2	GCTTTGGTCTGCTGGATCCCAAACTCTGCTACTTGCTAGATGGAATCCTCTTCATCTACGGAGTCATCATCACAGCCCTGTACCTGAGAGCAAAATTCAG	CD247 antigen		22.05	288.85	40.59	22.14	35.38	82.08	99.05	20.72
Cd27	NM_001033126.2	CTGGGGGAGGACTCTGCTGCCGGATGTGTGAGCCAGGTACATTCTTTGTGAAGGACTGTGAACAAGACAGAACAGCTGCTCAGTGTGATCCCTGTATACC	CD27 antigen		4.01	92.49	16.43	8.66	10.24	33.31	35.56	4.6
Cd274	NM_021893.2	TGAACTAATATGTCAGGCCGAGGGTTATCCAGAAGCTGAGGTAATCTGGACAAACAGTGACCACCAACCCGTGAGTGGGAAGAGAAGTGTCACCACTTCC	CD274 antigen		70.15	239.93	185.57	185.74	172.25	237.92	249.73	306.17
Cd276	NM_133983.4	TGGTCCATAGACCACCCACAGCCTTACTTTTCCAATGGACTTAATTCCCATCATCCTGCAGCCTCATTTCTCCAGTGACACGATACACGAACCATCCTGC	CD276 antigen		268.59	130.02	246.46	212.69	262.57	160.59	167.62	162.3
Cd28	NM_007642.4	TCTGTCTCTCTCTTTCTCTCCTGTGCATATGTCTCCCCTCCCTCACTTCTCTGTCTCTTCCTCTCTCCCTCTCTCTGTCTTTCTCTGTGTGTCTCTCTGT	CD28 antigen		28.06	23.46	23.2	16.36	15.83	26.17	16.08	20.72
Cd33	NM_001111058.1	ATGACACAGGAATGTACTTCTTCAGAGTGGTCAGAGAACCTTTTGTGAGATATTCTTACAAAAAAAGCCAGCTGTCACTGCATGTGACCTCTCTATCACG	CD33 antigen		25.06	71.04	72.49	62.56	85.66	82.08	54.18	32.23
Cd34	NM_001111059.1	CTGATTATTCGCCTAATAATAGCAGCTTTGAGATGACATCACCCACCGAGCCATATGCTTACACATCATCTTCTGCTCCGAGTGCCATTAAGGGAGAAAT	CD34 antigen		198.44	914.81	854.4	693.9	210.43	318.81	411.42	508.75
Cd36	NM_007643.3	GGGACCATTGGTGATGAAAAAGCAGAAATGTTCAAAACACAAGTGACTGGGAAAATCAAGCTCCTTGGCATGGTAGAGATGGCCTTACTTGGGATTGGAG	CD36 antigen		345.76	2596.99	3061.91	3493.54	468.34	813.67	2868.12	2491.98
Cd37	NM_007645.4	GTACTAGGCGGCCTGATTTTCTGCTTCGGCACCTGGATCCTCATTGACAAGACCAGCTTCGTGTCCTTTGTGGGTTTGTCCTTCGTGCCACTGCAGACTT	CD37 antigen		27.06	672.87	113.08	90.47	53.07	142.75	249.73	57.55
Cd38	NM_007646.4	TATTCACATGGTAAACCTGAGGTCATAGGGTCATTATAGGGAAGGTGCTGTGTGGGAACTACCCACGTGCCCTGTGCTTTAATCTTTAACTCAACACATC	CD38 antigen		185.41	215.8	201.03	243.49	294.22	215.31	212.48	201.43
Cd3d	NM_013487.2	CTGTGTGGAGCTAGACTCGGGCACCATGGCTGGTGTCATCTTCATTGACCTCATCGCAACTCTGCTCCTGGCTTTGGGCGTCTACTGCTTTGCAGGACAT	CD3 antigen, delta polypeptide		28.06	466.45	58.96	35.61	67.97	132.04	151.53	25.32
Cd3e	NM_007648.4	TGAGTACTGTGTGGAGGTGGACCTGACAGCAGTAGCCATAATCATCATTGTTGACATCTGTATCACTCTGGGCTTGCTGATGGTCATTTATTACTGGAGC	CD3 antigen, epsilon polypeptide		17.04	505.99	60.89	28.87	68.9	204.61	152.38	20.72
Cd3eap	NM_145822.2	ACCTGTCATTAAAGCTGTCGCTGGCCCGCCTGTTTGGAATGGGGTTCTGCCTCTTATTCTCCTGGCTGAGGAGCTTCGGGTGTCTGGGTTCTACATGAGG	CD3E antigen, epsilon polypeptide associated protein		92.2	40.88	66.69	66.41	124.77	95.17	63.49	65.61
Cd3g	NM_009850.2	GCATTGAGCTAAACATAGGCACCATATCCGGCTTTATCTTCGCTGAGGTCATCAGCATCTTCTTCCTTGCTCTTGGTGTATATCTCATTGCGGGACAGGA	CD3 antigen, gamma polypeptide		22.05	428.25	79.25	30.8	67.04	142.75	125.29	33.38
Cd4	NM_013488.2	AAGAGGTGTCCGTACAAAAGTCCACCAAAGACCTCAAGCTCCAGCTGAAGGAAACGCTCCCACTCACCCTCAAGATACCCCAGGTCTCGCTTCAGTTTGC	CD4 antigen		37.08	370.62	122.75	46.2	94.04	324.75	160	39.13
Cd40	NM_011611.2	GCTGCCCAAACCCGGTTACCTGATTTTGATCCCTGGGACTTCATGGTAAAAGGGAGAGAACCAAATCCAGAGGGTTGTCATTTGACCTCCATGTGTGCTC	CD40 antigen		27.06	221.83	55.09	42.35	50.28	92.79	66.03	28.78
Cd40lg	NM_011616.2	AGCAGTGGATCTGAGAGAATCTTACTCAAGGCGGCAAATACCCACAGTTCCTCCCAGCTTTGCGAGCAGCAGTCTGTTCACTTGGGCGGAGTGTTTGAAT	CD40 ligand		14.03	82.43	19.33	16.36	17.69	41.64	35.56	10.36
Cd44	NM_009851.2	TCGCTTTGGGTGTGTCCTTCGCGCGCTCCCTCCCTCTTAGGTCACTCACTCTTTCAAAGCCTGGAATAAAAACCACAGCCAACTTCCGAAGCGGTCTCAT	CD44 antigen		21.05	10.72	21.26	17.32	14.9	20.22	20.32	18.42
Cd46	NM_010778.3	TGAGGCCCTTCTGTTTCTGCTGTCTCATTTATCTGATGCCTGTGAACTACCACGGCCATTTGAAGCTATGGAACTCAAGGGTACACCTAAACTCTTTTAT	CD46 antigen, complement regulatory protein		4.01	1	1.93	9.62	4.66	5.95	1	8.06
Cd47	NM_010581.3	CTCCTGCTGCTGCGGTTCAGCTCAACTACTGTTTAGTAACGTCAACTCCATAGAGTTCACTTCATGCAATGAAACTGTGGTCATCCCTTGCATCGTCCGT	CD47 antigen (Rh-related antigen, integrin-associated signal transducer)		534.18	1140.67	1132.75	979.73	804.46	992.11	1018.4	1162.54
Cd48	NM_007649.4	TGCGTGAAACTGAGAACGAGTTGAAGATAACCCTGGAAGTATTTGATCCTGTGCCCAAGCCTTCCATAGAAATCAATAAGACTGAAGCGTCGACTGATTC	CD48 antigen		48.11	239.93	145.94	98.17	112.66	183.19	94.81	44.89
Cd5	NM_007650.3	ACCAGAACATGTCTTTCCATCGAAGCCACACAGCAACTGTGCGGTCCCAAGTTGAGAACCCAACAGCCTCTCATGTGGACAATGAATACAGCCAGCCTCC	CD5 antigen		10.02	236.58	31.89	16.36	33.52	116.58	99.05	13.81
Cd53	NM_007651.3	ATGGCATCAGTTATTCTGGGTCAAAAGTTCAATTTCCACCCAGGGCAAAATTACACAACAGGCATATGACTTCTAGGAAGTTGAGATCATTGATGGCCAC	CD53 antigen		19.04	173.58	34.79	28.87	33.52	42.82	74.5	12.66
Cd55	NM_010016.2	ACAGTTAAAGTTTCAGCAACCCAGCATGTACCTGTTACCAAGACAACAGTACGTCATCCAATAAGAACATCTACAGACAAAGGAGAGCCTAACACAGGTG	CD55 antigen		164.36	547.55	461.99	582.26	259.77	356.87	614.6	675.65
Cd59b	NM_181858.1	CGATTAGACGTGGCAGGCATACAAAGCAAATGCTGTCAGTGGGACTTGTGTAACAAAAATCTTGACGGATTAGAAGAGCCAAACAACGCAGAAACTTCCT	CD59b antigen		15.03	8.71	14.5	6.74	12.1	7.14	7.62	8.06
Cd6	NM_001037801.2	GAAGTGCCTTCCAGAGTTCCAGTCACGATAGAATCTTCTGTGCCGGTGAGCGTGAAGGATAAGGACTCACAAGGGCTGACACTTCTCATTCTCTGTATTG	CD6 antigen		7.02	168.89	22.23	9.62	22.35	71.37	52.49	5.76
Cd63	NM_001042580.1	GTGGGATTGATCGCCATTGGTGTAGCGGTTCAGGTTGTCTTGAAGCAGGCCATTACCCATGAGACTACTGCTGGCTCGCTGTTGCCTGTGGTCATCATTG	CD63 antigen		1127.48	1359.15	1889.53	990.32	1892.9	2085.33	879.57	605.44
Cd68	NM_009853.1	AGCCCGAGTACAGTCTACCTGGACTACATGGCGGTGGAATACAATGTGTCCTTCCCACAGGCAGCACAGTGGACATTCATGGCGCAGAATTCATCTCTTC	CD68 antigen		265.58	422.22	598.27	396.51	274.67	649.51	282.75	240.56
Cd69	NM_001033122.3	GCAGATTTCAAAGTGCTGGAAAGAAAAGTGCAATACGTGTAGTGGCAGATCTCTGTCAGGACACACCCTGTGGTTTGACCTTGGAATAACTCCAGTCTTG	CD69 antigen		14.03	173.58	45.43	30.8	37.24	90.41	86.35	34.53
Cd7	NM_009854.1	CTCAGGCTTACAATGTGATTTACTTTGAAGACCGGCAGGAGCCCACAGTAGACAGGACCTTCTCAGGCCGAATTAATTTCTCTGGTTCCCAGAAGAACCT	CD7 antigen		20.04	143.42	75.39	68.33	92.18	154.65	66.88	43.74
Cd70	NM_011617.1	CGCCTGACATACCTGGTCCACGGAGATGTCCTCTGTACCAACCTCACCCTGCCTCTGCTGCCGTCCCGCAACGCTGATGAGACCTTCTTTGGAGTTCAGT	CD70 antigen		9.02	9.38	11.6	15.4	8.38	13.09	13.54	17.27
Cd74	NM_001042605.1	ATGGATAACATGCTCCTTGGGCCTGTGAAGAACGTTACCAAGTACGGCAACATGACCCAGGACCATGTGATGCATCTGCTCACGAGGTCTGGACCCCTGG	CD74 antigen (invariant polypeptide of major histocompatibility complex, class II antigen-associated)		5118.26	18956.38	16574.74	10835.75	20856.32	38500.68	12479.01	7883.39
Cd79a	NM_007655.3	AAATAACAGGAAGTCTCTTGGGGAAGTCCCCACCCCAATTGAAATGCTGGTTTATCTCCCTTATAGGGCCTCACCCTCCTCATGTCCCAAAGCAAGGGGG	CD79A antigen (immunoglobulin-associated alpha)		5.01	18.1	9.67	9.62	7.45	10.71	12.7	1.15
Cd79b	NM_008339.2	CAGACCCAGAATGGCTCTGTCTACACCCTCACTATCCAAAACATCCAGTACGAGGATAATGGTATCTACTTCTGCAAGCAGAAATGTGACAGCGCCAACC	CD79B antigen		6.01	694.99	31.89	16.36	21.41	24.98	242.11	6.91
Cd80	NM_009855.2	TGGCTTTCCCCATCATGTTCTCCAAAGCATCTGAAGCTATGGCTTGCAATTGTCAGTTGATGCAGGATACACCACTCCTCAAGTTTCCATGTCCAAGGCT	CD80 antigen		13.03	65.01	43.49	15.4	29.79	46.39	32.17	20.72
Cd81	NM_133655.2	GGCATCTGGGGCTTCGTAAACAAAGACCAGATCGCCAAGGATGTGAAGCAGTTCTATGACCAGGCCCTTCAGCAAGCTGTGATGGATGATGATGCCAACA	CD81 antigen		8819.4	3866.34	7315.54	9498	13089.2	11950.5	9411.96	9984.02
Cd83	NM_009856.2	CCAGATAGTTTAGTCTGGGTTGAATACAATGGATGTGAAGTTGCTTGGGGAAAGCTGAATGTAGTGAATACATTGGCAACTCTACTGGGCTGTTACCTTG	CD83 antigen		78.17	603.84	160.44	138.59	122.9	223.64	303.91	94.38
Cd84	NM_001252472.1	CGCCATCTGTGGATCTGGTTCCTTTGCCTACAAACCTGGTCTGAAGCAGCAGGAAAAGATGCAGACCCGGTGGTAATGAATGGGATTCTTGGGGAGTCAG	CD84 antigen		53.12	196.37	145.94	88.54	86.59	164.16	104.13	71.36
Cd86	NM_019388.3	CAAAACATAAGCCTGAGTGAGCTGGTAGTATTTTGGCAGGACCAGCAAAAGTTGGTTCTGTACGAGCACTATTTGGGCACAGAGAAACTTGATAGTGTGA	CD86 antigen		52.11	184.97	113.08	97.2	87.52	135.61	111.74	79.42
Cd8a	NM_001081110.2	CCACCTTCGTTGTCTATATGGCTTCATCCCACAACAAGATAACGTGGGACGAGAAGCTGAATTCGTCGAAACTGTTTTCTGCCATGAGGGACACGAATAA	CD8 antigen, alpha chain		5.01	163.53	10.63	8.66	23.28	42.82	40.63	4.6
Cd8b1	NM_009858.2	GCCACCTCATGAATAAAGTTTTCTGCAAACAGTTTCAGGGCTCTCAGCAGCCATCTTACTCTCTCAGGCCTTGCCGTGGGTTTGGGAGGCTGTTGGCTCA	CD8 antigen, beta chain 1		9.02	119.29	7.73	9.62	14.9	28.55	32.17	18.42
Cd9	NM_007657.3	CAGCTTTTGGAAAGTTTCCAGGTTAAGCCCTGCCCTGAAGCCATCAGTGAGGTCTTCAACAACAAGTTCCACATCATTGGAGCAGTGGGTATCGGCATCG	CD9 antigen		4506.91	2299.43	3755.87	5253.78	5285.77	4326.49	4209.05	5039.2
Cd96	NM_032465.2	AACCCTGTGGTAGAGTTGAGGTTTTTGAGCACGAATAGGGTGGCTAGCGTTTGCTTAGCTAGAAACAGCAATCGCCTCCTGTGATCATTACAGAAATGCT	CD96 antigen		4.01	40.21	8.7	14.44	11.17	14.27	13.54	5.76
Cd97	NM_011925.1	CGTGGCCATCTCAATGGCAGTTGTCAAAATGGATGGCTATGGGCATGCAACATACTGCTGGCTGGACTTTAGGAAGCAGGGCTTTCTCTGGAGCTTTTCG	CD97 antigen		105.23	352.52	171.07	105.86	112.66	241.48	137.14	75.97
Cd99	NM_025584.2	CCGCCGTGAAATCACCGCCTGCACCGCCCCTCGCCGCTGCATCAGTGATGTCACTACTGCCAAAGACTCCGCCCACAACTGACCTCTGACCCCGGTGACA	CD99 antigen		307.68	247.3	256.13	187.67	322.16	368.77	204.02	141.58
Cdh1	NM_009864.2	TCGAAGTGCCCGAAGACTTTGGTGTGGGTCAGGAAATCACATCTTATACCGCTCGAGAGCCGGACACGTTCATGGATCAGAAGATCACGTATCGGATTTG	cadherin 1		2054.52	747.26	1588.95	1761.21	1800.72	1437.01	1794.69	2355
Cdh5	NM_009868.3	CAGCAACTTCACCCTCATAAACAACCATGACAACACCGCCAACATCACGGTCAAGTATGGGCAGTTTAATCGGGAGCATGCCAAGTTCCACTACCTGCCC	cadherin 5		165.36	327.72	417.53	264.66	162.01	177.25	198.94	119.71
Cdk1	NM_007659.3	CCAGATCTCTGTTGGGAAGTAACTGGGTAACAAAAGCCGTTGCACTGGTTTGACAGCTAACAACTGTTGGTACTTTGTATTCAGAAGGAATGAGGTAGCG	cyclin-dependent kinase 1		18.04	14.74	10.63	10.59	14.9	11.9	14.39	4.6
Cdkn1a	NM_007669.4	AATACCGTGGGTGTCAAAGCACTTAGTGGGTCTGACTCCAGCCCCAAACATCCCTGTTTCTGTAACATCCTGGTCTGGACTGTCTACCCTTAGCCCGCAC	cyclin-dependent kinase inhibitor 1A (P21)		373.82	221.83	313.15	581.29	1006.5	1469.13	1264.75	1309.87
Ceacam1	NM_001039185.1	CAAGGGAAACACTACGGCTATAGACAAAGAAATTGCACGATTTGTACCAAATAGTAATATGAATTTCACGGGGCAAGCATACAGCGGCAGAGAGATAATA	carcinoembryonic antigen-related cell adhesion molecule 1		1367.01	367.27	942.35	1231.88	1033.51	1032.55	1351.1	1390.44
Cebpb	NM_009883.3	CGGGCACCGCGCGCACGCACCTGCACAGCGCACCGGGTTTCGGGACTTGATGCAATCCGGATCAAACGTGGCTGAGCGCGTGTGGACACGGGACTGACGC	CCAAT/enhancer binding protein (C/EBP), beta		1227.7	424.23	558.64	789.17	1049.33	911.22	838.93	893.2
Cfb	NM_008198.2	GGTCGGGCCTCTGGTGGACTCCGTGAACATCAATGCCTTAGCTTCCAAAAAGGACAATGAGCATCATGTGTTTAAAGTCAAGGATATGGAAGACCTGGAG	complement factor B		84.19	636.68	449.43	463.88	449.71	728.02	551.95	508.75
Cfd	NM_013459.1	AGTGTCAATCATGAACCGGACAACCTGCAATCTGCGCACGTACCATGACGGGGTAGTCACCATTAACATGATGTGTGCAGAGAGCAACCGCAGGGACACT	complement factor D (adipsin)		140.31	21462.22	14278.3	10241.94	12.1	35.69	8197.15	4668.57
Cfh	NM_009888.3	GAAATTCTCTGCACACCACCGCGAGTGGAAAATGGAGATGGTATAAATGTGAAACCAGTTTACAAGGAGAATGAAAGATACCACTATAAGTGTAAGCATG	complement component factor h		77.17	229.88	259.99	211.73	184.35	227.21	127.83	131.22
Cfi	NM_007686.2	TTCCTTAATTTATGGGAGAACAAAAACAGAGGGACTTGTTCAAGTCAAACTTGTGGACCAAGATGAGAGAATGTTCATATGTAAAAACAGCTGGAGCATG	complement component factor i		19.04	36.86	36.73	21.17	18.62	16.65	27.94	13.81
Cfp	NM_008823.3	CGGCCGCAAATTTAATGGGAAGCCATGTGCTGGAAAACTCCAGGATATTCGACACTGCTATAACATCCATAACTGTATCATGAAAGGTTCATGGTCACAG	complement factor properdin		38.08	258.02	175.91	153.02	69.83	161.78	96.51	87.48
Chil3	NM_009892.2	ATTGTGGGATTTCCAGCATATGGGCATACCTTTATCCTGAGTGACCCTTCTAAGACTGGAATTGGTGCCCCTACAATTAGTACTGGCCCACCAGGAAAGT	chitinase-like 3		10.02	6.7	6.77	8.66	8.38	13.09	6.77	13.81
Chit1	NM_027979.1	GGAGGCAGTTCGGTTCTTTCCCAGGGATGTGGATCCCAACCTGTGTACCCACGTCATCTTTGCTTTTGCTGGAATGGACAACCATCAGCTCAGCACTGTG	chitinase 1 (chitotriosidase)		18.04	19.44	55.09	86.62	7.45	11.9	17.78	11.51
Chuk	NM_001162410.1	TCGTTTAGAGCTAAGTTCCAAAAACAGAGAGCGATGGTGCCATGAAATCCAGATCATGAAAAAGTTGGACCATGCGAATGTTGTAAAGGCCTGTGATGTC	conserved helix-loop-helix ubiquitous kinase		538.18	511.36	550.91	538.95	593.1	591.22	549.41	589.33
Ciita	NM_007575.2	TGCAGCCACTGGCCATGGATGACGAGGTCCTTGATTATATCGTGAGGCAGCCAGACCGTGTTCTGCTCATCCTAGATGCTTTCGAGGAGCTAGAGGCCCA	class II transactivator		35.08	245.29	100.52	113.56	126.63	242.67	137.99	89.78
Cklf	NM_029295.2	GAAAGAGCCATTAATCGAGAAGGCTTGAAAGAGAGGCGTGACTGTTGGGTCTGTGGGCAAGATGGAGACTCCACGGCCGGTCGTAAGCCGTCGGCCCTTC	chemokine-like factor		71.16	91.82	36.73	36.57	50.28	49.96	39.79	25.32
Clec4a2	NM_001170332.1	ATGGGCATTCGATTCATTGTTATCCAACCATTACACAGACACCTGGGAAATTCTACAGGTTCACAGAATTTAAGTGGGCAGCAAATGGTTATGCATACAC	C-type lectin domain family 4, member a2		20.04	35.52	50.26	29.83	60.52	97.55	27.94	16.11
Clec4n	NM_001190320.1	CTGAAGCGGAGCAGAATTTCATCACCCAGCAGCTGAATGAGTCACTTTCTTACTTCCTGGGTCTTTCGGATCCACAAGGTAATGGCAAATGGCAATGGAT	C-type lectin domain family 4, member n		34.07	90.48	85.05	62.56	71.69	91.6	54.18	18.42
Clec5a	NM_001038604.1	CGCTGGATCAACAACTCTGTGTTCAATGGCAATGTTACCAATCAGGACCAGAACTTCGACTGTGTCACTATAGGTCTGACGAAGACATATGATGCTGCAT	C-type lectin domain family 5, member a		22.05	41.55	33.83	37.53	44.69	60.67	26.24	35.68
Clec7a	NM_020008.2	GGATGAAGAAGCTGAGACTTTTGTACTTGTCATCTTCACAAAGATGGTGGCACTATCTTCCAGTTAGGAAGTCACTAGACATGGAGTGAGGGCAGCTCAA	C-type lectin domain family 7, member a		30.07	100.53	190.4	94.32	69.83	255.76	65.18	52.95
Clu	NM_013492.2	TTAATAAGGAGATTCAGAACGCCGTCCAGGGAGTGAAGCACATAAAAACTCTCATAGAAAAAACCAACGCAGAGCGCAAGTCCTTGCTCAACAGTTTAGA	clusterin		15367.8	17768.13	47637.51	81247.41	16845.2	19218.82	95671.28	136437.17
Cma1	NM_010780.2	GAGGGAGAATTAACTCTGGAGCTTTTGCCAGCCTGTGAGGAAATCTGGAACTGGAATAGTGCAGGTTTTGTGTGCCATGCGATCTGGCCTGTCTGTAGTT	chymase 1, mast cell		15.03	132.03	127.58	66.41	10.24	17.84	41.48	42.59
Cmah	NM_001111110.2	CATCGAGGATTTAGATGGAAGGTCCGTTAAATGCACAAAGCACAACTGGAAGTTAGACGTGAGCACCATGAAATATATCAACCCTCCAGGGAGCTTCTGT	cytidine monophospho-N-acetylneuraminic acid hydroxylase		17.04	465.11	154.64	112.6	34.45	54.72	151.53	77.12
Cmklr1	NM_008153.3	TCGCCACCTTCAAGATGAAGAAGACCGTGAACACTGTGTGGTTTGTCAACCTGGCTGTGGCCGACTTCCTGTTCAACATCTTTTTGCCGATGCACATCAC	chemokine-like receptor 1		91.2	262.05	300.59	179.97	152.7	182.01	142.22	105.89
Cmpk2	NM_020557.4	AAAAACTGGGGACTGAGCAGTTTGCTTTCCTTCTGACTGACTGAGCCAGCTGCGGCTGCTGATTCATTTCTGCCTGGCCATGTACCAACTTCTTGGGATA	cytidine monophosphate (UMP-CMP) kinase 2, mitochondrial		415.91	271.43	521.92	844.99	554.93	871.96	1110.68	1481.37
Col1a1	NM_007742.3	CAATGGTGAGACGTGGAAACCCGAGGTATGCTTGATCTGTATCTGCCACAATGGCACGGCTGTGTGCGATGACGTGCAATGCAATGAAGAACTGGACTGT	collagen, type I, alpha 1		2525.56	5278.43	10811.42	3341.48	13606.89	8048.68	6470.19	1527.41
Col3a1	NM_009930.1	CAAGACAGTCTTTGAATATCAAACACGCAAGGCAATGAGACTACCCATCATAGATATCGCACCCTATGACATTGGGGGTCCTGATCAAGAATTTGGTGTG	collagen, type III, alpha 1		1558.43	10646	15640.12	6613.66	7955.2	4663.15	5642.26	2818.87
Col4a1	NM_009931.2	CTCCAGGGATCACAGGTTCAAAGGGAGATATGGGACTGCCCGGAGTTCCAGGATTTCAAGGTCAGAAAGGGCTTCCTGGTCTGCAGGGAGTGAAAGGAGA	collagen, type IV, alpha 1		898.98	791.5	1198.48	896	1171.31	686.39	699.25	517.96
Colec12	NM_130449.2	TAACCCAGGTTCAGCAGAGGAACCTTATCTCAAATCTGCAGCAGTCTGTGGATGACACAAGCCTGGCCATCCAGCGAATTAAGAATGATTTCCAAAATCT	collectin sub-family member 12		33.07	193.02	197.17	112.6	157.35	272.41	110.05	40.29
Cr2	NM_007758.2	TGGTTTATAGAAATCCGTCTTTGTAAAGAAATCACCTGCCCACCACCTCCTGTTATACACAACGGGACACATACATGGAGTTCCTCAGAAGATGTCCCAT	complement receptor 2		9.02	103.88	7.73	12.51	13.97	22.6	47.41	8.06
Creb1	NM_001037726.1	TTCTGTCTGGACAGTTCACCAGATTCTCCAGAAGGCTTTCAAACGGCTAAAGTTTGATCTTTGTCCTGCTGAGCTTGCTGGGAAGGAGATAGCATAAAAG	cAMP responsive element binding protein 1		229.5	232.56	216.5	206.92	243.94	215.31	256.51	241.72
Creb5	NM_172728.2	CATGGAGGTGGCCAGGCTGGTGCGCTCATCTGAGTAGTTCTGATTTATATTTTCAGCAATGTCCACGGACTTGCCCATTACGGAAAGCAGATCAAACCCA	cAMP responsive element binding protein 5		40.09	53.62	47.36	65.44	37.24	36.88	37.25	56.4
Crebbp	NM_001025432.1	TTGGATATTGCTGTGGACGAAAGTATGAGTTCTCCCCACAGACTTTGTGCTGTTACGGAAAGCAGCTGTGTACAATTCCTCGTGATGCAGCCTACTACAG	CREB binding protein		726.6	749.27	802.21	775.7	861.25	668.54	830.47	730.9
Crp	NM_007768.4	TTGTATTTCCCAAGGAGTCAGATACTTCCTATGTGTCTCTGGAAGCAGAGTCAAAGAAGCCACTGAACACCTTTACTGTGTGTCTCCATTTCTACACTGC	C-reactive protein, pentraxin-related		11.02	8.04	4.83	12.51	9.31	10.71	6.77	19.57
Csf1	NM_001113530.1	TCCAGCTGCTGGAGAAGATCAAGAACTTCTTTAATGAAACAAAGAATCTCCTTGAAAAGGACTGGAACATTTTTACCAAGAACTGCAACAACAGCTTTGC	colony stimulating factor 1 (macrophage)		285.63	387.37	581.84	594.77	404.09	485.35	457.14	721.69
Csf1r	NM_001037859.2	GTACAAGCAGAAGCCGAAGTACCAGGTGCGCTGGAAGATCATCGAGAGATACGAAGGCAATAGCTACACCTTCATTGACCCTACTCAGTTGCCCTACAAT	colony stimulating factor 1 receptor		286.63	668.18	792.54	543.76	642.45	988.54	490.15	313.08
Csf2	NM_009969.4	CTGAATCCAGCTTCTCAGACTGCTGCTTTTGTGCCTGCGTAATGAGCCAGGAACTTGGAATTTCTGCCTTAAAGGGACCAAGAGATGTGGCACAGCCACA	colony stimulating factor 2 (granulocyte-macrophage)		6.01	4.69	9.67	11.55	5.59	21.41	7.62	18.42
Csf2rb	NM_007780.4	ATTGCGTGTCTGCATTGCTATGAGATGGGTTGCCGAGCCACACCTGTCTTTGGGTCCCTGTTTGCAGGGGTCTTTGCTGTAAGTGCACACGTGCCTTTGT	colony stimulating factor 2 receptor, beta, low-affinity (granulocyte-macrophage)		47.1	266.07	163.34	111.64	125.7	199.85	117.67	74.82
Csf3	NM_009971.1	TTGTTCTCCTGCTTAGAGCAGAGAGAGAAGGCTCTTGTGTCCTCCTGTGGAGGCCAGGGAAGGAGATGGGTAAATACCAAGTATTGATTCCTGCTGCTGC	colony stimulating factor 3 (granulocyte)		75.17	11.39	13.53	36.57	76.35	30.93	17.78	31.08
Csf3r	NM_001252651.1	CCCAGCCTTCTGCCTCAGGGCTATCTCATTGAGTGGGAAATGAGTTCTCCCAGCTACAATAACAGCTATAAGTCCTGGATGATAGAACCTAACGGGAACA	colony stimulating factor 3 receptor (granulocyte)		28.06	37.53	37.69	29.83	43.76	60.67	26.24	16.11
Cspg4	NM_139001.2	TGGAGCTAGACATCCTGGGAGCCCAAACCCGGAAAATGTTTACCCTGTTGGACGTGGTGAACCGTAAGGCCCGCTTTGTTCACGATGGCTCTGAAGACAC	chondroitin sulfate proteoglycan 4		38.08	130.02	148.84	89.5	26.07	26.17	50.79	31.08
Ctla4	NM_009843.3	TGGACTCGAGGTCCTGCACCAACTGGCTTGGAAACTAGATGAGGCTGTCACAGGGCTCAGTTGCATAAACCGATGGTGATGGAGTGTAAACTGGGTCTTT	cytotoxic T-lymphocyte-associated protein 4		10.02	73.05	27.06	16.36	24.21	88.03	38.09	8.06
Ctsg	NM_007800.1	CTATGGAAGCAACAATGGTAACCCTCCAGCTGTATTCACCAAAATCCAGAGCTTCATGCCCTGGATCAAAAGAACAATGAGACGCTTTGCACCAAGATAT	cathepsin G		4.01	2.68	6.77	4.81	3.72	4.76	1.69	1.15
Ctsh	NM_007801.2	TGTCATAAAACTCCAGATAAAGTAAACCATGCAGTCCTGGCGGTTGGCTATGGAGAACAGAATGGATTACTCTACTGGATTGTGAAAAACTCTTGGGGCT	cathepsin H		1741.83	1327.65	2269.37	2979.61	2245.78	2355.36	2901.13	3326.47
Ctsl	NM_009984.3	TTCTTGTGCGCAGCTAGCCGCCTCAGGTGTTTGAACCATGAATCTTTTACTCCTTTTGGCTGTCCTCTGCTTGGGAACAGCCTTAGCTACTCCAAAATTT	cathepsin L		198.44	200.39	361.48	316.63	170.39	154.65	264.97	248.62
Ctss	NM_021281.2	AGACGCTTCCTATCCCTACAAAGCCACGGATGAAAAGTGTCACTATAACTCAAAAAATCGAGCTGCCACGTGTTCAAGGTACATTCAGCTCCCGTTTGGT	cathepsin S		1426.14	2360.42	3129.57	2309.78	3654.51	4290.81	2584.52	1930.27
Ctsw	NM_009985.4	GCCGTCTGAGCATCTTTGCCCACAATCTGGCTCAGGCTCAAAGGCTACAGCAAGAAGACTTGGGTACAGCTGAGTTTGGAGAGACTCCATTCAGTGACCT	cathepsin W		29.06	230.55	125.65	76.99	106.14	259.33	114.28	51.8
Cx3cl1	NM_009142.3	CGTTCTTCCATTTGTGTACTCTGCTGCCGGGTCAGCACCTCGGCATGACGAAATGCGAAATCATGTGCGACAAGATGACCTCACGAATCCCAGTGGCTTT	chemokine (C-X3-C motif) ligand 1		250.55	91.82	229.06	252.15	351.02	267.65	215.02	296.97
Cx3cr1	NM_009987.3	TCCTGTGTTGGTTGTGATAACCATTTCAGAAGTCTCTCCCAGCCTGTTGCTCACGGCGGCATGTCTGATATCTCCTTGGCAGTCTGTATGTTTGTGTCGA	chemokine (C-X3-C motif) receptor 1		291.64	150.79	517.08	336.84	607.07	676.87	244.65	301.57
Cxcl1	NM_008176.1	TGCTAGTAGAAGGGTGTTGTGCGAAAAGAAGTGCAGAGAGATAGAGTTTAGTATTATGTTTTGTATGTATTAGGGTGAGGACATGTGTGGGAGGCTGTGT	chemokine (C-X-C motif) ligand 1		53.12	31.5	24.16	25.99	55.87	34.5	60.95	78.27
Cxcl10	NM_021274.1	AGGACGGTCCGCTGCAACTGCATCCATATCGATGACGGGCCAGTGAGAATGAGGGCCATAGGGAAGCTTGAAATCATCCCTGCGAGCCTATCCTGCCCAC	chemokine (C-X-C motif) ligand 10		53.12	153.47	127.58	98.17	194.6	309.29	124.44	143.88
Cxcl11	NM_019494.1	TTAAGGCGTCAAAACATGTGACATCCTGGGAACGTCTGACTGTGAGCCCTCCAATAAGAACTCTGTGCCAGGAACCTGACCCTCTGCTGTCTTGGAACAT	chemokine (C-X-C motif) ligand 11		54.12	45.57	45.43	62.56	119.18	124.91	44.87	58.7
Cxcl12	NM_021704.3	CTGAAAATCCTCAACACTCCAAACTGTGCCCTTCAGATTGTTGCACGGCTGAAGAACAACAACAGACAAGTGTGCATTGACCCGAAATTAAAGTGGATCC	chemokine (C-X-C motif) ligand 12		663.46	1755.9	1263.23	589.96	205.77	562.67	579.89	377.54
Cxcl13	NM_018866.2	CTGAGAGGGAATGCTCAAGCTCCGTTGCATACCCAACCCACATCCTTGTTCCTTAAGAAAGGCTATTTGAGAACAGGCATTTAGTGACAACCCACTTCAG	chemokine (C-X-C motif) ligand 13		50.11	512.03	21.26	20.21	52.14	26.17	169.31	32.23
Cxcl14	XM_006517307.1	GTGGACGGGTCCAAGTGTAAGTGTTCCCGGAAGGGGCCCAAGATCCGCTACAGCGACGTGAAGAAGCTGGAAATGAAGCCAAAGTACCCACACTGCGAGG	chemokine (C-X-C motif) ligand 14		806.77	560.28	939.45	860.39	1738.34	373.53	480.84	201.43
Cxcl15	NM_011339.2	AGAGAATATTTCCCTTTCCAATTCGGGAGACCTCTAGACACTTTGCTGATTTAGCTCACAACAGTGATAGGAATTTTCTACGGGACTCCAGTGAAGTCAG	chemokine (C-X-C motif) ligand 15		10.02	87.8	95.68	83.73	3.72	5.95	13.54	29.93
Cxcl16	NM_023158.6	CGCAGGGTACTTTGGATCACATCCGAAAATACCTGAAAGCATTTCATCGTTGTCCATTCTTTATCAGGTTCCAGTTGCAGTCCAAAAGCGTGTGTGGGGG	chemokine (C-X-C motif) ligand 16		173.38	338.45	442.66	245.41	426.44	503.19	298.83	229.05
Cxcl2	NM_009140.2	GGTGGGGGTGGGGACAAATAGATGCAGTCGGATGGCTTTCATGGAAGGAGTGTGCATGTTCACATCATTTTTTTGTAAGCACCGAGGAGAGTAGAACAGC	chemokine (C-X-C motif) ligand 2		4.01	2.68	7.73	3.85	7.45	7.14	7.62	9.21
Cxcl3	NM_203320.2	ACTCTCAAGGATGGTCAAGAAGTTTGCCTCAACCCCCAAGGCCCCAGGCTTCAGATAATCATCAAGAAGATACTGAAGAGCGGCAAGTCCAGCTGAGCCG	chemokine (C-X-C motif) ligand 3		7.02	4.02	1.93	8.66	2.79	5.95	3.39	3.45
Cxcl5	NM_009141.2	CCCAGTGAAGATAAGAAGAAAGGGCTGATTCTCTCCACCCACGGATTTTCTTTATGAACTCCCTGCTTTGATGAGAAAAGGGAAACCATTGTCCCTGAAG	chemokine (C-X-C motif) ligand 5		17.04	14.07	15.46	12.51	11.17	10.71	12.7	10.36
Cxcl9	NM_008599.2	TAGAACTCAGCTCTGCCATGAAGTCCGCTGTTCTTTTCCTCTTGGGCATCATCTTCCTGGAGCAGTGTGGAGTTCGAGGAACCCTAGTGATAAGGAATGC	chemokine (C-X-C motif) ligand 9		30.07	337.78	243.56	109.71	677.83	995.68	223.49	87.48
Cxcr1	NM_178241.4	TCTCTTAGGAGCCCACTTGATTGAAGATACTTGCGAACGCCGCAATGACATTGACCAGGCCCTGTATATTACTGAGATCCTGGGCTTTTCTCATAGTTGT	chemokine (C-X-C motif) receptor 1		3.01	10.72	7.73	5.77	6.52	4.76	6.77	3.45
Cxcr2	NM_009909.3	CCTTGCCTGTCTGGGCTGCATCTAAAGTAAATGGATGGACTTTTGGCTCAACCCTGTGCAAGATATTCTCATACGTGAAGGAGGTTACCTTCTACAGCAG	chemokine (C-X-C motif) receptor 2		21.05	37.53	10.63	14.44	7.45	14.27	17.78	13.81
Cxcr3	NM_009910.2	GTTGTATGGGGTCTCTGTCTGCTCTTTGCCCTCCCAGATTTCATCTACCTATCAGCCAACTACGATCAGCGCCTCAATGCCACCCATTGCCAGTACAACT	chemokine (C-X-C motif) receptor 3		21.05	80.42	79.25	32.72	52.14	151.08	54.18	20.72
Cxcr4	NM_009911.3	GTTTCAATTCCAGCATATAATGGTGGGTCTCGTCCTGCCCGGCATCGTCATCCTCTCCTGTTACTGCATCATCATCTCTAAGCTGTCACACTCCAAGGGC	chemokine (C-X-C motif) receptor 4		142.31	309.63	206.83	118.38	135.01	262.9	217.56	97.84
Cxcr5	NM_007551.2	ACCGTGCCTTTCTCTTAACCAAGCAGAAAGCTGAAACCGATCTACTTTAGGTAGCTGTCTGGTTCCAACCTAACCAGCATTGGGTCAGCCCCATGTTACT	chemokine (C-X-C motif) receptor 5		2	123.32	10.63	4.81	1.86	3.57	45.71	4.6
Cxcr6	NM_030712.4	AGTGAGGAGATATCCACTATGGTTCTTGTTATACAGATGACTCTGGGGTTCTTCCTGCCATTGCTCACTATGATTCTGTGCTACTCAGGCATTATCAAGA	chemokine (C-X-C motif) receptor 6		18.04	82.43	67.66	32.72	54	132.04	38.94	14.96
Cybb	NM_007807.2	ACAGAAGACTCTGTATGGACGGCCCAACTGGGATAACGAGTTCAAGACCATTGCAAGTGAACACCCTAACACCACAATAGGCGTTTTCCTGTGTGGCCCT	cytochrome b-245, beta polypeptide		289.64	558.94	749.05	470.62	816.56	1150.32	592.59	393.65
Cyfip2	NM_001252459.1	TATGAGAATAAGATGTACCTGACGCCCAGTGAAAAGCACATGTTGCTCAAGGTGATGGGCTTTGGTCTCTATCTGATGGACGGAAATGTCAGTAACATTT	cytoplasmic FMR1 interacting protein 2		17.04	577.04	87.95	34.65	75.42	164.16	202.33	25.32
Cyld	NM_001276279.1	CTATGACGATCCGGACATCTCAGCTGGGAAGATCAAGCAGTTCTGTAAGACCTGCAGCACTCAGGTTCACCTTCATCCCAGGAGGTTGAATCATTCTTAT	cylindromatosis (turban tumor syndrome)		153.34	188.32	191.37	212.69	226.25	280.74	229.42	227.9
Ddx58	NM_172689.3	GTACACATCACATTTGCGGAAATACAACGATGCACTCATCATCAGTGAGGATGCACAGATGACAGACGCTCTAAATTACCTCAAAGCCTTCTTCCACGAT	DEAD (Asp-Glu-Ala-Asp) box polypeptide 58		492.08	578.38	647.56	669.84	608.93	661.41	850.78	799.96
Ddx60	NM_001081215.1	TGCCTTGGTGGAGAAATTGGAGCGGAAATCTGGGAGCATCTCCTTGTTATGATCCGATGTCCCTTTTTGGCCCTTTCAGCTACCATTAGCAACCCTCAGC	DEAD (Asp-Glu-Ala-Asp) box polypeptide 60		250.55	249.31	435.9	637.11	406.88	571	674.7	963.41
Defb1	NM_007843.3	GGTGTTGGCATTCTCACAAGTCTTGGACGAAGAACAGATCAATACAAATGCCTTCAACATGGAGGATTCTGTCTCCGCTCCAGCTGCCCATCTAATACCA	defensin beta 1		13.03	106.56	75.39	14.44	17.69	10.71	18.62	23.02
Dll4	NM_019454.2	TGGCAATGTCTCCACGCCGGTATTGGGCACCAACTCCTTCGTCGTCAGGGACAAGAATAGCGGCAGTGGTCGCAACCCTCTGCAGTTGCCCTTCAATTTC	delta-like 4 (Drosophila)		43.09	36.86	66.69	69.29	40.04	45.2	66.88	50.65
Dmbt1	XM_006507298.1	GTTCAGCTTCTCAATCAAGCAGTCCCACACCTGATGTGTTCTACCCAACTGACCAAACCACAGCAGAGCAGACAACCGTTCCTGATTATACAACAATAGG	deleted in malignant brain tumors 1		5.01	10.72	15.46	16.36	1.86	3.57	4.23	3.45
Dock9	XM_976068.1	AGCTGATCGAGCCACTGGACTACGAAAATGTCATCGTGCAGAAGAAGACGCAGATCCTAAACGACTGCCTGCGGGAGATGCTCCTCTTCCCTTATGATGA	dedicator of cytokinesis 9		1254.76	619.26	952.02	1011.49	1904.07	1196.72	1026.02	1037.08
Dpp4	NM_001159543.1	AAGAGGGGATCACTATTTATGTGATGTGGTGTGGGCTACAGAAGAAAGAATTTCACTACAGTGGCTCAGGAGGATTCAGAACTATTCCGTGATGGCTATC	dipeptidylpeptidase 4		22.05	273.44	160.44	183.82	24.21	79.7	100.74	108.2
Dusp4	NM_176933.4	ACTGGGTGCCGTTCAGATTTTCCTGCCGTGAATCATTTGGTAAGGCCAGATCAGAACCAGATCACTGAAGATGAACTAAAAATGAATCTCCCTCTCGCGG	dual specificity phosphatase 4		1415.11	408.82	1031.27	1389.72	1019.54	811.29	855.86	1245.41
Dusp6	NM_026268.2	TCAGTTCCTCTTGAGCAGCATCGACCAGGCTGCTTTCTTTCTGTGTGTGGCCCCGGGTGTCAAAAGTGTCACCAGCTGTCTGTGTTAGACAAGGTTGCCA	dual specificity phosphatase 6		8937.66	2120.49	3886.35	6104.55	9668.39	6667.58	5643.11	6804.88
Ebi3	NM_015766.2	ATGTACTGGGCTGCTCCGAAGCACTGGATAATTCACTTGACTTCTTCAGACCTCAATTTCCAACCCTGTGGGATGATCTTTCTTCTTCTGCCGGTGCGGG	Epstein-Barr virus induced gene 3		13.03	53.62	46.39	34.65	31.66	57.1	35.56	23.02
Ecsit	NM_001253897.1	GCCCTTTCAGGAACTCCCTTTGCTCAGGTGTCCCTCCAGGCTCTACGAGGCCTTCACTGTAGTGCAGCTACACACAAGGATGAGCCGTGGTTGGTTCCTC	ECSIT homolog (Drosophila)		38.08	58.31	76.35	71.22	47.49	65.43	56.72	67.91
Egfr	NM_207655.2	TGCTACAAACATCAAACACTTCAAATACTGCACTGCCATCAGCGGGGACCTTCACATCCTGCCAGTGGCCTTTAAGGGGGATTCTTTCACGCGCACTCCT	epidermal growth factor receptor		178.39	158.84	313.15	230.98	376.16	296.2	190.47	295.81
Egr1	NM_007913.5	CGGCAGCAGCGCCTTCAATCCTCAAGGGGAGCCGAGCGAACAACCCTATGAGCACCTGACCACAGAGTCCTTTTCTGACATCGCTCTGAATAATGAGAAG	early growth response 1		528.16	452.38	557.68	270.44	426.44	321.19	432.59	201.43
Egr2	NM_010118.2	CAGCTCTGTCCCACCTTCTCACGGACGGCCTTCCGAAAACTTAGGCCATTTGAAGGGAGTTGACTGTCACTCCAAGAAATGGGGGAGCAAAAAGAGGGCT	early growth response 2		21.05	69.03	38.66	12.51	22.35	27.36	15.24	12.66
Egr3	NM_018781.2	CCAGGATTACCAATCGGCCAAGCCGGCCTTGGACAGCAATCTTTTCCCCATGATTCCTGACTACAACCTGTACCACCATCCCAACGACATGGGCTCCATT	early growth response 3		46.1	99.86	99.55	31.76	27	69	52.49	20.72
Elane	NM_015779.2	AGGTTGGGCACAAACAGACCATCACCCAGTGTGCTACAAGAGCTCAATGTGACAGTGGTGACTAACATGTGCCGCCGTCGTGTGAACGTATGCACTCTGG	elastase, neutrophil expressed		3.01	3.35	7.73	7.7	7.45	9.52	5.08	3.45
Elk1	NM_007922.4	AGGGTCTCATCTTTGCCTAAACTTACCAGTTGGGATACACTTGCTGGCCATCAAGTCTCAAGGATCTACCTGGTTCTACCTTGGGATTACAAGCATGTAC	ELK1, member of ETS oncogene family		32.07	30.83	32.86	25.02	38.17	22.6	29.63	20.72
Emr1	NM_010130.1	TGATGAGTGCACCCAAGATCCATTACAATGTGGACTGAATTCTGTCTGCACCAATGTACCAGGCTCCTACATCTGTGGCTGCCTCCCTGACTTTCAAATG	EGF-like module containing, mucin-like, hormone receptor-like sequence 1		207.46	279.47	499.69	330.11	453.44	798.21	303.91	253.23
Eng	NM_001146350.1	ATTTTCCCGGAATGCTGTCACATCTGGAGCTGACTCTTCAGGCATCCAAGCAAAATGGCACGGAGACCCAGGAGGTGTTCCTGGTCCTCGTTTCGAACAA	endoglin		135.3	319.68	361.48	220.39	264.43	291.45	182.01	136.97
Entpd1	NM_009848.3	CAAACCCAGTCCAAGCCTGCCCTTTGGATAGGAGAGTTTTCTAAAGTAGATAAATATGTGCTAAAGCCAAAGAGTCCTTGCCAAGGAGCTTATGTGCTCG	ectonucleoside triphosphate diphosphohydrolase 1		50.11	154.14	191.37	131.85	136.87	203.42	144.76	74.82
Eomes	NM_010136.2	ACTGAAAAGGTCGTTCAAGGTGCTGGATTGATTCATTTATGGGAAACGAGAAATGTTCAGAAAAAGCAGGCTATGAAGAACGAGTGCCCGGTGCTATTAA	eomesodermin homolog (Xenopus laevis)		7.02	47.58	17.4	12.51	19.55	17.84	14.39	10.36
Ep300	NM_177821.6	TGGGACCTTTCTGGAGAATCGAGTGAATGACTTTCTGAGGCGACAAAATCACCCTGAATCAGGAGAGGTCACTGTTCGGGTTGTTCATGCTTCTGACAAA	E1A binding protein p300		469.03	376.65	358.58	385.93	479.51	461.56	385.18	347.61
Epcam	NM_008532.2	TGAAATTTGTACTCGTAAATACAAGCAGCTGGACACCGGCATTACCGATCGTAAAATTAGACGAACGTCTTATAGGTGCAGGTCCAGTGTGGTACTCAGA	epithelial cell adhesion molecule		12641.81	3034.63	7733.07	12214.88	14498.87	10809.69	11029.71	13486.6
Epsti1	NM_029495.2	CTCAGCCCAGGAAGCTAACCTGTGAGAAAGTCCAAGGGTGTCCGGGTAGAGAATGAATGAGGAAGTTCTCTGAACCCAGCGGGTGGTTAAAGAGAAATCG	epithelial stromal interaction 1 (breast)		4.01	2.01	2.9	1	5.59	2.38	5.08	3.45
Erbb2	NM_001003817.1	AGATCACAGGTTACCTATACATTTCAGCATGGCCAGAGAGCTTCCAAGACCTCAGTGTCTTCCAGAACCTTCGGGTCATTCGGGGACGGATTCTCCATGA	v-erb-b2 erythroblastic leukemia viral oncogene homolog 2, neuro/glioblastoma derived oncogene homolog (avian)		2351.17	1040.14	2735.23	4276.94	3467.36	2741.98	4051.59	3957.24
Ets1	NM_001038642.1	GAAAGAGGATGTGAAACCATATCAGGTTAATGGAGCCAACCCTACCTACCCAGAATCCTGTTACACCTCGGATTACTTCATCAGCTACGGTATCGAGCAT	E26 avian leukemia oncogene 1, 5' domain		265.58	1410.75	449.43	303.16	328.67	455.61	562.96	222.15
Ewsr1	NM_007968.3	ATATGCACAGACCACCCAGGCATATGGGCAACAAAGCTATGGAACCTATGGACAGCCTACTGATGTCAGCTATACTCAGGCTCAGACCACTGCCACCTAC	Ewing sarcoma breakpoint region 1		954.1	940.95	1006.14	1086.56	854.74	838.65	933.75	878.23
F12	NM_021489.2	CCTCACTGGGAAACATTGCCAGAAAGAGAAATGCTTTGAGCCTCAGCTTCTCAAGTTCTTCCACGAGAATGAGCTATGGTTTAGAACGGGGCCAGGAGGT	coagulation factor XII (Hageman factor)		5.01	4.69	2.9	4.81	6.52	2.38	4.23	10.36
F13a1	NM_001166391.1	TTTCTTCTTGGCAAAGCCAGAGAAAGGTCTTTCATCTTGCACCTGCAGCCAAGGAACTGCCTGCCAAATTTCACAGATTACCTTGTGAGAAGATGTGGCC	coagulation factor XIII, A1 subunit		95.21	670.19	477.46	649.62	135.01	214.12	230.26	475.37
F2rl1	NM_007974.4	GCTGGCCATGTACTTCATCTGCTTTGCTCCTAGCAACCTTCTGCTCGTAGTGCATTATTTCCTAATCAAAACCCAGAGGCAGAGCCACGTCTACGCCCTC	coagulation factor II (thrombin) receptor-like 1		130.29	63	66.69	110.68	64.24	45.2	59.26	158.84
Fadd	NM_010175.5	TTAAGTGGCAGTATTGAGTTACTACTGTTGCAGGGCTTTTGGGCCACCAAAGAAACTTATCCCTTTGTACAGAGTCCCTTCAACCACGTTGGGGATTAAA	Fas (TNFRSF6)-associated via death domain		74.16	44.9	69.59	59.67	68.9	86.84	44.87	63.31
Fap	NM_007986.2	CTCTGGCGATATTCATACACAGCGACATACTACATCTACGACCTTCAGAATGGGGAATTTGTAAGAGGATACGAGCTCCCTCGTCCAATTCAGTATCTAT	fibroblast activation protein		52.11	168.22	258.06	201.14	91.25	123.72	120.21	85.18
Fas	NM_007987.2	CCACTTGTATTTATATATCGAAAGTACCGGAAAAGAAAGTGCTGGAAAAGGAGACAGGATGACCCTGAATCTAGAACCTCCAGTCGTGAAACCATACCAA	Fas (TNF receptor superfamily member 6)		13.03	54.96	48.33	21.17	23.28	28.55	27.94	31.08
Fasl	NM_010177.3	CATTTAACAGGGAACCCCCACTCAAGGTCCATCCCTCTGGAATGGGAAGACACATATGGAACCGCTCTGATCTCTGGAGTGAAGTATAAGAAAGGTGGCC	Fas ligand (TNF superfamily, member 6)		5.01	9.38	9.67	10.59	12.1	23.79	6.77	9.21
Fcer1a	NM_010184.1	GAGAAATCTGTACTGACCTTGGACCCACCATGGATTAGAATATTTACAGGAGAGAAAGTGACCCTTTCCTGCTATGGGAACAATCACCTTCAAATGAACT	Fc receptor, IgE, high affinity I, alpha polypeptide		17.04	9.38	17.4	22.14	22.35	22.6	15.24	18.42
Fcer1g	NM_010185.4	CTATAGCCAGCCGTGAGAAAGCAGATGCTGTCTACACGGGCCTGAACACCCGGAGCCAGGAGACATATGAGACTCTGAAGCATGAGAAACCACCCCAGTA	Fc receptor, IgE, high affinity I, gamma polypeptide		230.51	344.48	375.97	324.33	425.51	681.63	278.52	273.94
Fcer2a	NM_001253737.1	CCCAATCAAAATACACCATCACATCATAGCCCAGTCTAACAGACCGCCCTTTTTCTCTTCATAAAATTACACCTGCAACCAGGCGTAGTGGTGCAGGCCT	Fc receptor, IgE, low affinity II, alpha polypeptide		5.01	77.74	4.83	12.51	6.52	7.14	40.63	11.51
Fcgr1	NM_010186.5	GAGACAGTTCCACACAATGGTTTATCAACGGAACAGCCGTTCAGATCTCCACGCCTAGTTATAGCATCCCAGAGGCCAGTTTTCAGGACAGTGGCGAATA	Fc receptor, IgG, high affinity I		167.37	185.64	262.89	214.62	322.16	412.78	186.24	211.79
Fcgr2b	NM_001077189.1	TTGGTTCCCAATGGTTGACTGTACTAATGACTCCCATAACTTACAGCTTCCCAACTCAAGACTCTTCTGCTATCGATCCACACTGCCACTAAAATTAATC	Fc receptor, IgG, low affinity IIb		312.69	762.01	689.12	552.42	600.55	728.02	486.77	453.51
Fcgr3	NM_010188.5	TCTGACCTCCACCATCCACCATGGCAGGTGCACACAATAAATTAAAATGTCATGTATATTTTTAAACAAGAGACAGGGGCAGGCTAAGGGTTGATGGCAT	Fc receptor, IgG, low affinity III		92.2	140.07	173.97	153.99	183.42	242.67	119.36	67.91
Fcgr4	NM_144559.1	GGCGATCCAGGGTCTCCATCCATGTTTCCACCGTGGCATCAAATCACATTCTGCCTGCTGATAGGACTCTTGTTTGCAATAGACACAGTGCTGTATTTCT	Fc receptor, IgG, low affinity IV		59.13	57.64	72.49	71.22	209.49	152.27	102.43	63.31
Fez1	NM_183171.4	GAAGCTCTGAATGGCAACAGCTCTGACATTGAGATTCATGAGAAGGAAGAAGAAGAGTTCAATGAGAAGAGTGAAAATGACTCTGGCATCAATGAGGAGC	fasciculation and elongation protein zeta 1 (zygin I)		6.01	12.06	14.5	12.51	8.38	7.14	7.62	9.21
Flt3	NM_010229.2	CGCCCTACAGGCCGTTGCTTCGCTGGACTTTTCTCTAGATGCTGTCTGCCATTACTCCAAAGTGACTTCTATAAAATCAAACCTCTCCTCGCACAGGTGG	FMS-like tyrosine kinase 3		10.02	28.15	19.33	15.4	10.24	21.41	10.16	4.6
Flt3l	NM_013520.2	GGTCTAAGATGCAAACGCTTCTGGAGGACGTCAACACCGAGATACATTTTGTCACCTCATGTACCTTCCAGCCCCTACCAGAATGTCTGCGATTCGTCCA	FMS-like tyrosine kinase 3 ligand		37.08	171.57	60.89	47.16	67.04	118.96	88.04	61
Fn1	NM_010233.1	TCCAGACCCTACCGTGGACCAGGTTGATGATACTTCCATTGTTGTTCGGTGGAGTAGACCCCAGGCACCTATCACAGGGTATAGAATTGTCTATTCACCT	fibronectin 1		934.05	3976.25	3650.52	2164.45	2231.81	1011.14	1807.39	667.6
Fos	NM_010234.2	AGCTGGTGCATTACAGAGAGGAGAAACACGTCTTCCCTCGAAGGTTCCCGTCGACCTAGGGAGGACCTTACCTGTTCGTGAAACACACCAGGCTGTGGGC	FBJ osteosarcoma oncogene		216.48	264.06	250.33	179.01	142.46	186.76	290.37	180.71
Foxj1	NM_008240.3	TAAGCCCGCTAGGGCCTTTCCCTGGTCCATCACCTGCACAAGGGAGGCTACAAACCTTCCAGCCTGACTTGAGGCTAAGAGCATCAGGAAGATGGGGTGT	forkhead box J1		6.01	3.35	4.83	3.85	4.66	4.76	2.54	4.6
Foxp3	NM_054039.2	TGCCTTCAGACGAGACTTGGAAGACAGTCACATCTCAGCAGCTCCTCTGCCGTTATCCAGCCTGCCTCTGACAAGAACCCAATGCCCAACCCTAGGCCAG	forkhead box P3		1	40.88	13.53	10.59	13.04	58.29	16.08	4.6
Fpr2	NM_008039.2	GTGAGAGATTTATTCATTCCCTGCCTTATAGTCTTGAGAGAGCCCTGAGTGAGGATTCTGGTCAAACCAGTGATTCAAGCACCAGTTCTACTTCACCTCC	formyl peptide receptor 2		21.05	26.14	13.53	19.25	17.69	51.15	12.7	17.27
Fut7	NM_001177367.1	GATGCCTTTGTACACGTGGACGACTTCAGCTCTGCCCGTGAACTGGCTGTCTTCCTCGTCAGCATGAATGAGAGTCGTTATCGTGGCTTCTTTGCTTGGC	fucosyltransferase 7		7.02	24.8	10.63	5.77	9.31	9.52	16.93	6.91
Fyn	NM_008054.2	TTCTTATCCGCGAGAGCGAAACCACCAAAGGTGCCTACTCACTTTCCATCCGTGATTGGGATGATATGAAAGGGGACCACGTCAAACATTATAAAATCCG	Fyn proto-oncogene		354.78	678.9	388.54	312.78	271.88	344.98	364.02	218.7
Gata3	NM_008091.3	CATGCGTGAGGAGTCTCCAAGTGTGCGAAGAGTTCCTCCGACCCCTTCTACTTGCGTTTTTCGCAGGAGCAGTATCATGAAGCCCGAAAGCGACAGATCT	GATA binding protein 3		797.75	573.01	1012.91	1479.22	1440.39	1555.97	1274.91	1529.72
Gbp2b	NM_010259.2	TCAAGAACATGCCTCCACCTCGATCATGCACCATACTTTAAAATCTGAACAGACTAAAGCTCTCTACCCTGTTTCCACTCATCAAGGAAAAAACTTCGGG	guanylate binding protein 2b		26.06	82.43	72.49	85.65	85.66	132.04	149.84	148.48
Gbp5	NM_153564.2	TCGTTCAAGGATGAGGGTGAATTTTTCCAGAAAGAATTGGAGAGCCTACTAAGTGCAAAGCAGGATGAGATTTGTAAGAAGAACGCGGATGCTTCTGCAG	guanylate binding protein 5		68.15	211.78	166.24	199.22	225.32	385.42	232.8	376.39
Gfi1	NM_010278.2	CAAAGCTCATCATGGTTAGTCCCCTTCACCTTCCTTCCCGGAGCTGCTGGAGGAGATGAACTCCCGTTTCTAAGGTCAACCCAGAGTGGGAACCGCAGCA	growth factor independent 1		45.1	34.85	44.46	38.5	38.17	57.1	49.1	62.16
Glycam1	NM_008134.2	ACTTCAAATGAAGACTCAGCCCACAGATGCCATTCCAGCTGCCCAGTCCACTCCCACCAGCTACACCAGTGAGGAGAGTACTTCCAGTAAGGACCTTTCC	glycosylation dependent cell adhesion molecule 1		3.01	3414.63	134.35	25.02	7.45	26.17	1408.66	2.3
Gpi1	NM_008155.4	CGACCAACTCTATTGTGTTTACCAAGCTGACACCCTTCATTCTGGGGGCCTTGATTGCCATGTATGAGCACAAGATCTTTGTTCAGGGCATCATGTGGGA	glucose phosphate isomerase 1		2538.58	1253.26	1507.76	2208.73	1420.84	1503.63	1737.12	1965.96
Gpr183	NM_183031.2	CAGCCAGGGTATTAATGCCTCTGCATTACAGCCTGGTCTTCATCATTGGGCTGGTGGGAAACCTGCTGGCCTTGGTTGTCATTGTTCAAAACAGAAAAAA	G protein-coupled receptor 183		19.04	127.34	33.83	24.06	38.17	70.19	47.41	21.87
Gpr44	XM_006526695.1	ATCAGAATGGGTGGTTCTGAAGAGTGCAGGAGCGCTGTCTTCTGAGCATCCCATGACACTGACAGTGCAGCTTGAAGGGATGTCTCACAGCAGAAAGAGA	G protein-coupled receptor 44		10.02	8.04	5.8	7.7	11.17	7.14	6.77	12.66
Gtf3c1	NM_207239.1	ACCAACGGCATGCTAGACCAGCCTGATCATTTTTCTTTCAAGGACCTGGATAGCAGTGACCCTTCAAATGACCTGGTGGCATTTTCTTTGGACAGCCCTG	general transcription factor III C 1		412.91	254.67	339.25	291.61	360.33	341.41	331	313.08
Gzma	NM_010370.2	CTGTGCTGGCGCTTTGATTGAAAAGAACTGGGTGTTGACTGCTGCCCACTGTAACGTGGGAAAGAGATCTAAGTTCATTCTTGGGGCTCACTCAATCAAT	granzyme A		22.05	60.32	56.06	36.57	63.31	71.37	38.09	18.42
Gzmb	NM_013542.2	TTCTGCCACCATGCTGTGACAACCCAACTGACATCTTCCTATGGAAGTTTGCCCTCTCCACAAAAGAAGTAGAATGTTTGCATTGGAGCTGGGCATGCTC	granzyme B		19.04	19.44	16.43	43.31	35.38	39.26	33.02	43.74
Gzmk	NM_008196.1	CATCCCATTCTCACGACTTCAGTCCGGTTCCGCATCGCATGACATCATGCTGATAAAGCTTCGCACTGCTGCAGAACTAAACAAGAATGTCCAACTGCTT	granzyme K		2	1.34	3.87	2.89	1.86	1.19	3.39	4.6
Gzmm	NM_008504.2	CAGAACCTGAAGCTGGTGCTTGGCCTGCACAACCTCCATGATCTCCAAGATCCTGGCCTCACCTTCTACATCCGGGAAGCCATTAAACACCCTGGCTACA	granzyme M (lymphocyte met-ase 1)		4.01	8.71	7.73	10.59	6.52	9.52	5.08	6.91
H2-Aa	NM_010378.2	TCAGAAATAGCAAGTCAGTCGCAGACGGTGTTTATGAGACCAGCTTCTTCGTCAACCGTGACTATTCCTTCCACAAGCTGTCTTATCTCACCTTCATCCC	histocompatibility 2, class II antigen A, alpha		2135.7	13110.96	12738.65	7155.5	9080.88	16687.4	8784.66	5652.7
H2-Ab1	NM_207105.2	AAGGCATTTCGTGTACCAGTTCATGGGCGAGTGCTACTTCACCAACGGGACGCAGCGCATACGATATGTGACCAGATACATCTACAACCGGGAGGAGTAC	histocompatibility 2, class II antigen A, beta 1		972.14	5354.16	5165.05	2869.9	3911.49	7851.21	3319.33	2195.01
H2-D1	NM_010380.3	GTGACAGACGATGTGTTCAGGTCTCTCCTGTGACATCCAGAGCCCTCAGTTCTCTTTACACAACATTGTCTGATGTTCCCTGTGAGCTTGGGTTCAGTGT	histocompatibility 2, D region locus 1		16787.93	23274.42	33039.29	40057.32	41695.88	57376.91	42287.77	44562.07
H2-DMa	NM_010386.3	AGCTGTCGATGGGCTGACCTTCCAGGCTTTCTCTTATTTAAACTTCACACCGGAACCCTTTGACCTTTACTCCTGCACTGTGACACACGAGATTGACCGC	histocompatibility 2, class II, locus DMa		7.02	10.05	18.36	12.51	14.9	13.09	11.01	17.27
H2-DMb1	NM_010387.2	CTCTATTCAGGTCCCCTTCCTGAAATAAATATTAGTAGTTTGGGGGGGTATTTATAATGAAGTCTGTCCCAGGTGGGGGAGCTGAGGTGAGCTGAAATGA	histocompatibility 2, class II, locus Mb1		14.03	605.18	30.93	39.46	20.48	48.77	230.26	10.36
H2-DMb2	NM_010388.4	TTTGGGGTGCTGTCTAGATTGGCTGAAATAATTTCAAATATCCTCAACGAACAGGAGAGCCTTATTCATCGCTTGCAAAACGGGCTTCAGGACTGTGCCA	histocompatibility 2, class II, locus Mb2		133.29	585.08	437.83	406.14	432.02	995.68	397.88	453.51
H2-Ea-ps	NM_010381.2	ATCATGAAGGGTATTAAAAAACGCAATGTTGTAGAACGCCGACAAGGAGCCCTGTGAGATACCTGGAGGCAATGCCTTCAGTTAAAGTTCAGTGAAGAAA	histocompatibility 2, class II antigen E alpha, pseudogene		44.1	354.53	164.31	117.41	175.04	328.32	160	74.82
H2-Eb1	NM_010382.2	AAACATGTCCTGCTTGGCCCACATCCCTCCAGAGACACTGCTCTTCCAGGACCTGGCTCCTCCTGATTCTCCACCCTGGAGATCTGTGCTCCTGATGGCT	histocompatibility 2, class II antigen E beta		26.06	125.33	82.15	89.5	72.62	148.7	74.5	78.27
H2-K1	NM_001001892.2	TCTTCCCTTCCACAGCCAACCTTGCTGGTTCAGCCAAACACTGAGGGACATCTGTAGCCTGTCAGCTCCATGCTACCCTGACCTGCAACTCCTCACTTCC	histocompatibility 2, K1, K region		3425.53	4885.03	7128.04	9235.26	9982.17	11955.26	9863.17	9722.74
H2-M3	NM_013819.2	GAGTCTCCTCTCCATACCTGTGTCTCCTCCTTTTCTCACCTGTACCACAGGGGGATCCAGGACTTCTTCATCCCTTGTGGAACTTTAGGTTTCTATGGGC	histocompatibility 2, M region locus 3		91.2	276.12	266.76	319.52	256.05	368.77	292.06	361.42
H2-Ob	NM_010389.3	TTTCTATGAGTTAGCATCTGATGCAGACTTGGGGTGAGACTCTAGTCTGATTGTTTTGGAGTCTGGAGGAGGCCATGACCTTTTCTGGAGTTACAGTGTA	histocompatibility 2, O region beta locus		28.06	83.1	16.43	12.51	28.86	28.55	53.33	16.11
H2-Q1	NM_010390.3	TACTACAACCAGAGCAAGGGCGGCATTCACACCTTCCAGAAGTTGTCTGGCTGTGATCTGGGGTCAGATGGGCGCCTTCAAAGCGGGTACCTGCAGTTCG	histocompatibility 2, Q region locus 1		4.01	4.02	2.9	2.89	8.38	8.33	3.39	8.06
H2-Q10	NM_010391.4	TGAGCCCCTCACCCTGAGATGGGAACCTCCTCCTTCCACTGACTCTATCATGTCACACATTGCTGATCTGCTGTGGCCATCATTAAAGCTCTGGTGGTAT	histocompatibility 2, Q region locus 10		16.04	28.15	21.26	20.21	21.41	19.03	16.08	14.96
H2-Q2	NM_010392.2	ACCTGGCAGCACTGAAGACCCGAAGCAAGTTGGAGCAGGCTGGTCTTGCAGAGAAGCGCAGGGCCTACCTGGAGGTCGATTGCTTGACGTGGCTCCGCAG	histocompatibility 2, Q region locus 2		80.18	23.46	78.29	128	27.93	44.01	71.96	92.08
H2-T23	NM_010398.3	CCTACGATGGCCAGGATTACATCTCCCTGAACGAGGACCTGCGTTCCTGGACCGCGAATGACATAGCCTCACAGATCTCTAAGCACAAGTCAGAGGCAGT	histocompatibility 2, T region locus 23		422.93	605.85	922.05	1084.63	1019.54	1263.33	1219.03	1261.53
H60a	NM_010400.2	GGGCAAGGAGTTGGCCAGTTTTCAAAGGTAATTAGGAATATATGGCAAGTACAGCCAGTGATTTGGATGGAGCTGGCAAAGTAAGACACAATTTAATGTG	histocompatibility 60a		25.06	87.8	30.93	22.14	26.07	39.26	39.79	18.42
Hamp	NM_032541.1	AAGAGAGACACCAACTTCCCCATCTGCATCTTCTGCTGTAAATGCTGTAACAATTCCCAGTGTGGTATCTGTTGCAAAACATAGCCTAGAGCCACATCCT	hepcidin antimicrobial peptide		3.01	24.8	5.8	15.4	10.24	5.95	12.7	10.36
Havcr2	NM_134250.2	TGGAAAATGCTTATGTGTTTGAGGTTGGTAAGAATGCCTATCTGCCCTGCAGTTACACTCTATCTACACCTGGGGCACTTGTGCCTATGTGCTGGGGCAA	hepatitis A virus cellular receptor 2		7.02	1	6.77	11.55	6.52	4.76	11.85	8.06
Hc	NM_010406.1	CTACACACTGAATTTGGTCGCTACTCCTCTTTTCGTGAAGCCCGGGATTCCATTTTCCATCAAGGCACAGGTTAAAGATTCACTCGAGCAGGCGGTAGGA	hemolytic complement		12.03	16.08	42.53	25.99	10.24	20.22	16.93	5.76
Hck	NM_010407.3	GAGGACTTCACAATCTCTTTCTGACTCTAGTCATCTGCAATCCGCCACTCTCAGGGCCTCCAAGTTGGTATGTCTCATTTGCCTGGAATGACTGAATTCA	hemopoietic cell kinase		66.15	87.8	97.62	64.48	123.83	192.71	70.26	61
Hcst	NM_011827.3	CATCGGCAGGTTCCTGCTCCGGATGTGGGACTCTGTCTCTGCCACTCCTGGCAGGCCTAGTGGCTGCAGATGCGGTCATGTCACTCCTAATTGTAGGGGT	hematopoietic cell signal transducer		15.03	71.04	25.13	11.55	33.52	36.88	23.7	11.51
Herc6	NM_025992.2	CCACAACTCATAGAAGGAATTGGTGGCCGTGTTTCACAGATAGAGTGCGCAAGTTATCACACCATTGCATATGTCTACACCACTGGTCAGGTGGTATCTT	hect domain and RLD 6		172.38	178.27	230.03	407.1	283.05	421.11	431.74	580.12
Hif1a	NM_010431.2	ACCATGATATGTTTACTAAAGGACAAGTCACCACAGGACAGTACAGGATGCTTGCCAAAAGAGGTGGATATGTCTGGGTTGAAACTCAAGCAACTGTCAT	hypoxia inducible factor 1, alpha subunit		2176.79	1166.13	2127.3	1997.96	2365.89	1634.48	2217.96	2174.29
Hmgb1	NM_010439.3	GTGGGACTATTAGGATCAAGCAATCTGAACGTCTGTCCTTGAAGGACTGATAGAAAAGTACCTTCTAATCCTTACACGAGGACTCTCCTTTAACCGCCAT	high mobility group box 1		487.07	436.97	452.33	516.81	455.3	428.25	468.14	463.86
Hras	NM_008284.2	CAAATGTTCAGCTTCCCTTGTCTGTGTGTATCTGGGGCTCCTGAGGTATCATCTGGAGCGTCAGTGACACCTTCGGAGCCTTGTTGGTCATGAACTTAAG	Harvey rat sarcoma virus oncogene		19.04	7.37	15.46	11.55	13.97	19.03	11.01	19.57
Hsd11b1	NM_008288.2	CAGGTCCCTGTTTGATGGCAGTTATGAAAAATTACCTCCTCCCGATCCTGGTGCTCTTCCTGGCCTACTACTACTATTCTACAAATGAAGAGTTCAGACC	hydroxysteroid 11-beta dehydrogenase 1		31.07	765.36	541.25	390.74	115.45	176.06	359.78	170.35
Hspb2	NM_024441.3	CTGTCTACCTCCCGTGGTGATTCCATAAATCCACCACACCCCAGAGGGAGCAGCATCCCTGGGAGATGGCATCGGTGCATGGTCCACAGTGTATGGTTTG	heat shock protein 2		67.15	32.17	53.16	44.27	50.28	48.77	39.79	47.19
Icam1	NM_010493.2	CACATGGGTCGAGGGTTTCTCTACTGGTCAGGATGCTTTTCTCATAAGGGTCGACTTTTTTCACCAGTCACATAAACACTATGTGGACTGGCAGTGGTTC	intercellular adhesion molecule 1		31.07	221.83	168.17	53.89	79.14	178.44	85.5	42.59
Icam2	NM_010494.1	GAAGTGGAAACAGTTCTTAGTCTCAAACGTCTCCAAAGACACGGTCTTCTTTTGCCATTTCACGTGTTCGGGAAAGCAGCACTCGGAGAGTCTCAACATC	intercellular adhesion molecule 2		23.05	203.74	95.68	56.78	35.38	45.2	95.66	44.89
Icam4	NM_023892.2	GGATTCTTGGTGGTGAGCCTGAGAAGAGGTGGCCGAGTGATTTATCATGAAAGCCTGGAGCGCTTCACCGGTTCAGATTTGGCTAATGTCACTTTGACCT	intercellular adhesion molecule 4, Landsteiner-Wiener blood group		6.01	2.01	4.83	5.77	5.59	2.38	3.39	3.45
Icos	NM_017480.1	TTCACAATGGAGGTGTACAGATTTCTTGTAAATACCCTGAGACTGTCCAGCAGTTAAAAATGCGATTGTTCAGAGAGAGAGAAGTCCTCTGCGAACTCAC	inducible T cell co-stimulator		14.03	146.77	31.89	14.44	27	74.94	55.87	10.36
Icosl	NM_015790.3	CCCCACAGACGCCATTTCAACTTGAGTGGTCTGTATGTCTATTGGCAAATCGAAAACCCAGAAGTTTCGGTGACTTACTACCTGCCTTACAAGTCTCCAG	icos ligand		39.09	305.61	100.52	60.63	60.52	122.53	154.92	55.25
Ido1	NM_008324.1	ACATGGACATTCTGTTCTCATTTCCTGGTGGGGACTGCGACAAGGGCTTCTTCCTCGTCTCTCTATTGGTGGAAATCGCAGCTTCTCCTGCAATCAAAGC	indoleamine 2,3-dioxygenase 1		4.01	6.03	7.73	12.51	11.17	7.14	3.39	4.6
Ifi27	NM_026790.2	GGTTCCTGTTTGGAAACTTAACTGGTCCTCATGGCGTTTTCGGGCACAGGGACACTGGTGGCTTCCATTGTCTCCAAGATGACATCTTCAGCAGCCATGG	interferon, alpha-inducible protein 27		2135.7	1765.29	2475.24	3072.97	2215.05	1598.79	2801.24	2864.91
Ifi35	NM_027320.4	GTCTCTCCCTATGTGAGTGGTGAGATCCAGAAAGCCGAGATCAAATTCCAGCAAGCCCCTCATTCAGTGCTGGTGACAAATATTCCTGATGTCATGGATG	interferon-induced protein 35		611.34	529.45	711.35	852.69	956.22	1199.09	934.59	1060.1
Ifi44	NM_133871.2	CTGACAGATACCAGTTCGATTCCATGAAACCAATCACATCAAACCATCCGAACTATACCCATGACCCACTGCTGAAGGACAGAATTCACTGTGTGGTTTT	interferon-induced protein 44		1204.65	746.59	1153.05	1939.25	1646.16	2107.93	2500.71	3022.6
Ifi44l	NM_031367.1	ACTGGTAACCTGGCTCCTTTCTAAAGCACTGCCTTTTGGGAAACCCTCAGCTGTAGTTCACTGGGGTGTTTGGGGACCATTTTCCTAGCCCTGACATGTA	interferon-induced protein 44 like		8.02	4.02	4.83	5.77	7.45	11.9	5.08	3.45
Ifih1	NM_027835.2	GCTGCTAAAGACGGAAATCGCAAAGATCGCGTCTGTGCAGAACATTTGAGGAAGTACAACGAAGCCCTACAAATCAACGACACGATCCGAATGATTGATG	interferon induced with helicase C domain 1		423.93	308.96	467.79	605.35	545.62	705.42	754.28	872.48
Ifit1	NM_008331.2	AACAGGGCCTTGCAGGCATCACCTTCCTCTGGCTACTTACATTATCAAAAAGGGCTCTGCTACAAGCAACAAATCTCCCAACTGAGGACATCCCGAAACA	interferon-induced protein with tetratricopeptide repeats 1		334.74	207.76	335.38	539.91	547.48	745.87	867.71	977.22
Ifit2	NM_008332.2	ACAACGAGTAAGGAGTCACTGGAGAGCAATCTGCGACAGCTAAAATGCCATTTCACCTGGAACCTGATAGCAGAAGATGAGTCCTTGGATGAGTTTGAGG	interferon-induced protein with tetratricopeptide repeats 2		357.79	399.43	671.73	1052.87	581	1064.67	1711.73	2872.97
Ifit3	NM_010501.1	AATTGTGGTGGATTCTTGGCAGTTGCAGGGATAAAGGAGTGGCTGAATGGTTTTGGGGTTTGGGAGGCAACGCACTTTGGGGCACAGGCAGGCTTTTCCT	interferon-induced protein with tetratricopeptide repeats 3		1625.58	1286.1	2103.13	3374.2	4095.85	6255.99	5313.8	7151.34
Ifitm1	NM_001112715.1	CCTCCACCGCCAAGTGCCTGAACATCAGCTCCCTGTTCTTCACCATCCTCACGGCCATCGTCGTCATCGTTGTCTGTGCCATTAGATGATGTGAGATGTC	interferon induced transmembrane protein 1		25.06	127.34	84.09	48.12	15.83	54.72	55.87	20.72
Ifitm2	NM_030694.1	GCTTCCTCCAAGCTATGAGACAATCAAAGAGGAGTACGGGGTGACTGAGCTGGGGGAACCCAGCAACTCAGCTGTTGTGAGGACCACCGTGATCAACATG	interferon induced transmembrane protein 2		3123.87	1657.38	2285.8	2545.57	3417.08	2649.19	2308.54	2447.09
Ifna1	NM_010502.2	CTGGCGGTGCTGAGCTACTGGCCAACCTGCTCTCTAGGATGTGACCTTCCTCAGACTCATAACCTCAGGAACAAGAGAGCCTTGACACTCCTGGTACAAA	interferon alpha 1		6.01	8.04	12.56	11.55	7.45	13.09	5.08	5.76
Ifna2	NM_010503.2	TAACCTCAGGAACAAGAGGGCCTTGAAGGTCCTGGCACAGATGAGGAGGCTCCCCTTTCTCTCCTGCCTGAAGGACAGGCAGGACTTTGGATTCCCCCTG	interferon alpha 2		3.01	4.02	5.8	3.85	6.52	3.57	2.54	2.3
Ifna4	NM_010504.2	CAGAAGGCTCAAGCCATCCTTGTGCTAAGAGATCTTACCCAGCAGATTTTGAACCTCTTCACATCAAAAGACTTGTCTGCTACTTGGAATGCAACTCTAC	interferon alpha 4		12.03	13.4	18.36	16.36	13.04	8.33	9.31	19.57
Ifnar1	NM_010508.1	TGGGAAAACACTTCCAATACTAAGATAAGCATGGAGAAGGATGGCCCAGAGTTCACCCTCAAGAACCTGCAGCCGCTGACTGTGTACTGTGTCCAGGCCA	interferon (alpha and beta) receptor 1		570.25	604.51	736.48	637.11	789.56	737.54	584.12	547.89
Ifnar2	NM_001110498.1	TCCTCTTGAGCCGCCAGAATTTGAGATCGTTGGCTTTACAGACCACATAAACGTGACGATGGAATTTCCACCTGTCACTTCCAAAATAATCCAGGAAAAG	interferon (alpha and beta) receptor 2		305.67	399.43	520.95	520.66	433.89	488.92	551.95	475.37
Ifnb1	NM_010510.1	GATGAACTCCACCAGCAGACAGTGTTTCTGAAGACAGTACTAGAGGAAAAGCAAGAGGAAAGATTGACGTGGGAGATGTCCTCAACTGCTCTCCACTTGA	interferon beta 1, fibroblast		8.02	2.68	6.77	8.66	3.72	2.38	2.54	5.76
Ifng	NM_008337.1	CTAGCTCTGAGACAATGAACGCTACACACTGCATCTTGGCTTTGCAGCTCTTCCTCATGGCTGTTTCTGGCTGTTACTGCCACGGCACAGTCATTGAAAG	interferon gamma		3.01	6.03	1.93	7.7	6.52	4.76	1	3.45
Ifngr1	NM_010511.2	AAGCATAATGTTACCTAAGTCCTTGCTCTCTGTGGTAAAAAGTGCCACGTTAGAGACAAAACCTGAATCGAAGTATTCACTTGTCACACCGCACCAGCCA	interferon gamma receptor 1		386.85	920.84	842.8	559.16	647.1	729.21	698.4	478.83
Ifnl2	NM_001024673.2	GCCACCAGGCTCCCAGTGGAAGCAAAGGATTGCCACATTGCTCAGTTCAAGTCTCTGTCCCCAAAAGAGCTGCAGGCCTTCAAAAAGGCCAAGGATGCCA	interferon lambda 2		7.02	6.7	7.73	7.7	5.59	15.46	6.77	10.36
Igf1r	NM_010513.2	CGTATGAGAACTTCATGCATCTGATCATTGCTCTGCCGGTTGCCATCCTGCTGATCGTTGGGGGGCTGGTTATCATGCTGTATGTCTTCCATAGAAAGAG	insulin-like growth factor I receptor		213.47	115.94	123.71	91.43	106.14	61.86	50.79	42.59
Igf2r	NM_010515.1	TGCATCTGCTTGCCAGATGAAATATGAAAATCATGAGGGCTCCTTGGCAGAGACTGTATCCATCAGTAACTTGGGAGTTGCAAAGATAGGCCCTGTGGTG	insulin-like growth factor 2 receptor		1371.02	477.85	979.08	1408.96	1404.08	1019.47	1238.5	1503.24
Igll1	NM_001190325.1	GTGGAGAAGAGTGTGTCACCTGCTGAGTGTTCTTAGACCACAATCCTCCCTGAAGCCTCAGGGGCCTGGATCTGAAGTGCCAGAAAAAGTTGTTTTTTGT	immunoglobulin lambda-like polypeptide 1		5.01	4.02	11.6	5.77	5.59	5.95	11.85	8.06
Ikbkb	NM_010546.2	CTTACCCTGCTGAGTGACATCGCATCGGCTCTTAGATACCTTCACGAAAACAGAATCATCCATCGAGACCTGAAGCCAGAAAACATCGTTCTGCAGCAAG	inhibitor of kappaB kinase beta		389.86	643.38	486.16	523.55	491.61	479.4	552.8	559.4
Ikbke	NM_019777.3	TGGGAGCCTGCTGAGCGTGCTGGAAGACCCTGAGAACACGTTCGGGCTTTCTGAAGAGGAGTTCCTAGTGGTGCTGCGCTGTGTGGTGGCTGGCATGAAC	inhibitor of kappaB kinase epsilon		45.1	245.96	90.85	102.02	83.8	107.06	116.82	56.4
Ikbkg	NM_178590.2	TGCCAACAGATGGCTGAGGACAAGGCCTCTGTGAAAGCTCAGGTGACATCATTGCTCGGAGAACTCCAGGAGAGCCAGAGCCGTTTGGAGGCTGCCACCA	inhibitor of kappaB kinase gamma		173.38	106.56	167.21	199.22	192.73	214.12	183.7	203.73
Ikzf1	NM_001025597.1	GATTCCAGTGCCCTCAAGTTGTGTTTTAAGTAGCTATCAGAGGCAAGAGGGTTCCTAAGAGCAGGTTGACCTGTTGGCGACAGATGGCAATCACCATTTC	IKAROS family zinc finger 1		38.08	225.18	63.79	70.26	55.87	96.36	137.99	71.36
Ikzf2	NM_011770.4	AATTATGGAACTGTGATCTAAAAACGGTTTGACAGTGGAGCACCAGAGAGGATGTCCACCACTCACTTGCCCTTCGGTACGACTAAGCTCTGAGTTTGCG	IKAROS family zinc finger 2		171.38	145.43	170.11	198.26	225.32	267.65	161.69	194.52
Il10	NM_010548.1	GGGCCCTTTGCTATGGTGTCCTTTCAATTGCTCTCATCCCTGAGTTCAGAGCTCCTAAGAGAGTTGTGAAGAAACTCATGGGTCTTGGGAAGAGAAACCA	interleukin 10		6.01	6.7	1	4.81	3.72	8.33	1.69	5.76
Il10ra	NM_008348.2	TGTTGTCGCGTTTGCTCCCATTCCTCGTCACGATCTCCAGCCTGAGCCTAGAATTCATTGCATACGGGACAGAACTGCCAAGCCCTTCCTATGTGTGGTT	interleukin 10 receptor, alpha		80.18	226.52	185.57	122.23	202.98	322.38	137.14	87.48
Il11	NM_008350.2	GCGCTGGGACATTGGGATCTTTGCAGCTTCCTGGTGTGCTGACAAGGCTTCGAGTAGACTTGATGTCCTACCTCCGGCATGTACAATGGCTGCGCCGTGC	interleukin 11		8.02	4.69	6.77	5.77	8.38	7.14	4.23	5.76
Il11ra1	NM_010549.3	GGGTCCCACAACTCAGTGGAGCGGGAGACAGTTCTTAGCCTGTAGGAGGAAGTCTTGGAGGCCATGGGCACTCAGTCACTGTGATTATCAAGATGAGCAG	interleukin 11 receptor, alpha chain 1		24.05	41.55	79.25	35.61	24.21	53.53	29.63	32.23
Il12a	NM_008351.1	TCATGAAGACATCACACGGGACCAAACCAGCACATTGAAGACCTGTTTACCACTGGAACTACACAAGAACGAGAGTTGCCTGGCTACTAGAGAGACTTCT	interleukin 12a		34.07	21.45	17.4	25.99	14.9	26.17	29.63	18.42
Il12b	NM_008352.1	TCGTAGAGAAGACATCTACCGAAGTCCAATGCAAAGGCGGGAATGTCTGCGTGCAAGCTCAGGATCGCTATTACAATTCCTCGTGCAGCAAGTGGGCATG	interleukin 12b		7.02	14.74	14.5	12.51	23.28	17.84	23.7	12.66
Il12rb1	NM_008353.2	TGAACCTCTCCGGGGCCACCTATGACCTGAATGTGCTCGCCAAAACTCGTTTCGGTCGCAGCACCATCCAGAAGTGGCACCTTCCTGCCCAAGAGCTCAC	interleukin 12 receptor, beta 1		2	7.37	2.9	4.81	12.1	24.98	8.47	8.06
Il12rb2	NM_008354.3	CTTCTGCACCCACTCACATTAACATAGTGGACCTATGTGGCACTGGGTTGCTGGCTCCTCACCAGGTCTCTGCAAAGTCGGAGAACATGGACAACATTCT	interleukin 12 receptor, beta 2		3.01	9.38	12.56	4.81	6.52	9.52	8.47	4.6
Il13	NM_008355.2	AGCTACACAAAGCAACTGTTTCGCCACGGCCCCTTCTAATGAGGAGAGACCATCCCTGGGCATCTCAGCTGTGGACTCATTTTCCTTTCTCACATCAGAC	interleukin 13		7.02	2.01	11.6	8.66	9.31	10.71	1.69	8.06
Il13ra1	NM_133990.4	CTCAAACCGACCGACATAATATTTTAGAGGTTGAAGAGGACAAATGCCAGAATTCCGAATCTGATAGAAACATGGAGGGTACAAGTTGTTTCCAACTCCC	interleukin 13 receptor, alpha 1		390.86	254	341.18	317.59	432.95	264.09	323.38	379.84
Il13ra2	NM_008356.3	GACCCATTCCACCAAGGTGTTACACTTATGAAATTGTGATCCGAGAAGACGATATTTCCTGGGAGTCTGCCACAGACAAAAACGATATGAAGTTGAAGAG	interleukin 13 receptor, alpha 2		3.01	10.72	4.83	10.59	4.66	9.52	10.16	5.76
Il15	NM_008357.2	CTTGCAAACAGCACTCTGTCTTCTAACAAGAATGTAGCAGAATCTGGCTGCAAGGAATGTGAGGAGCTGGAGGAGAAAACCTTCACAGAGTTTTTGCAAA	interleukin 15		46.1	45.57	57.02	63.52	61.45	80.89	55.03	48.34
Il15ra	NM_008358.2	CTTTCCTGGCCTGGTACATCAAATCAAGGCAGCCTTCTCAGCCGTGCCGTGTTGAGGTGGAAACCATGGAAACAGTACCAATGACTGTGAGGGCCAGCAG	interleukin 15 receptor, alpha chain		66.15	86.45	97.62	106.83	124.77	136.8	95.66	69.06
Il16	NM_010551.3	TGCGAGACAAAGCTGTTGGATGAAAAGGCCAGTAAGCTTTACTCCATCAGCAGCCAGCTATCATCTGCTGTCATGAAATCCCTGCTGTGCCTTCCATCTT	interleukin 16		32.07	440.99	106.32	74.11	97.76	149.89	160	43.74
Il17a	NM_010552.3	ACCTCAAAGTCTTTAACTCCCTTGGCGCAAAAGTGAGCTCCAGAAGGCCCTCAGACTACCTCAACCGTTCCACGTCACCCTGGACTCTCCACCGCAATGA	interleukin 17A		5.01	3.35	4.83	6.74	1.86	4.76	4.23	4.6
Il17b	NM_019508.1	CCATGGGGCTACAGCATCAACCACGACCCCAGCCGCATCCCTGCGGACTTGCCCGAGGCGCGGTGCCTATGTTTGGGTTGCGTGAATCCCTTCACCATGC	interleukin 17B		110.24	35.52	209.73	76.99	110.8	71.37	101.59	71.36
Il17f	NM_145856.2	TGTGAAGCCCGATCTCCAAGTCTTTATGCTTTCTAGGACTCTCAGTAAGGTGTGCATGGCATTCTTGCAGCTCTGCAGTAGATATAGCTTGAACTTTCTG	interleukin 17F		1	2.68	2.9	6.74	4.66	5.95	1.69	9.21
Il17ra	NM_008359.1	CCCAAAAACCTGACCCCGTCTTCCCCAAAAAACATCTATATCAATCTTAGTGTTTCCTCTACCCAGCACGGAGAATTAGTCCCTGTGTTGCATGTTGAGT	interleukin 17 receptor A		156.34	390.05	232.93	227.13	191.8	252.19	230.26	235.96
Il17rb	NM_019583.3	GCCAGGGAGAACTCTCAGGATCTGTTCCCTCTTGCCTTTAACCTCTTTTGTAGTGATTTCAGCAGCCAGACGCATCTGCACAAATACCTGGTGGTCTATC	interleukin 17 receptor B		13.03	14.07	18.36	13.47	11.17	14.27	16.93	10.36
Il18	NM_008360.1	ACTTTGGCCGACTTCACTGTACAACCGCAGTAATACGGAATATAAATGACCAAGTTCTCTTCGTTGACAAAAGACAGCCTGTGTTCGAGGATATGACTGA	interleukin 18		45.1	100.53	86.02	91.43	71.69	61.86	93.97	92.08
Il18r1	NM_001161842.1	AGATGGTTCAAAGGCAGTGCTTCACATGAGTATAGAGAGCTGAACAACAGAAGCTCGCCCAGAGTCACTTTTCATGATCACACCTTGGAATTCTGGCCAG	interleukin 18 receptor 1		235.52	155.48	149.81	138.59	190.87	166.54	158.31	136.97
Il18rap	NM_010553.2	CTTGAAGTCGGTCCACGCCAGTTCCAGGTTCTGGACCCAAATTCGTTACCACATGCCTGTGAAGAACTCCAACAGGTTTATGTTCAACGGGCTCAGAATT	interleukin 18 receptor accessory protein		25.06	40.21	44.46	47.16	48.42	85.65	34.71	33.38
Il19	NM_001009940.1	TCTAGGAGAACTGAACATACTTTTAGCCTGGATTGACAGGAATCATCTGGAAACTCCTGCAGCCTGACACGAAACGCCTCGTCTGATTATCTAAATAACG	interleukin 19		5.01	5.36	9.67	8.66	7.45	10.71	6.77	6.91
Il1a	NM_010554.4	ACCTCTGAAACGTCAAAGATGTCCAACTTCACCTTCAAGGAGAGCCGGGTGACAGTATCAGCAACGTCAAGCAACGGGAAGATTCTGAAGAAGAGACGGC	interleukin 1 alpha		12.03	18.1	20.3	25.02	11.17	24.98	23.7	6.91
Il1b	NM_008361.3	GTTGATTCAAGGGGACATTAGGCAGCACTCTCTAGAACAGAACCTAGCTGTCAACGTGTGGGGGATGAATTGGTCATAGCCCGCACTGAGGTCTTTCATT	interleukin 1 beta		49.11	47.58	56.06	65.44	82.87	67.81	56.72	58.7
Il1r1	NM_001123382.1	CTTCTTCGGAGTAAAAGATAAACTGTTGGTGAGGAATGTGGCTGAAGAGCACAGAGGGGACTATATATGCCGTATGTCCTATACGTTCCGGGGGAAGCAA	interleukin 1 receptor, type I		51.11	173.58	169.14	96.24	106.14	93.98	94.81	77.12
Il1r2	NM_010555.4	AGAAACGCATCCCACTGTGAGCAAATGTCTGTGGAACTCAAGGTCTTTAAGAATACTGAAGCATCTCTGCCTCATGTCTCCTACTTGCAAATCTCAGCTC	interleukin 1 receptor, type II		15.03	24.8	24.16	21.17	9.31	9.52	10.16	40.29
Il1rap	NM_008364.2	ACAGTCAAACTGCAGCTGTTCCTCGTGACTGATTAAGCGACATACTGCCTTCCTGCTACTAAACCCCATTCGCTCTCATCTCAGGTAATGGAGATCATAT	interleukin 1 receptor accessory protein		804.77	186.98	542.21	691.97	652.69	324.75	513.86	955.35
Il1rapl2	NM_030688.1	TGGATGGCTGCATTGATTGGTCGGTGGATCTCAAGACATACATGGCTTTGGCAGGTGAACCTGTCCGAGTGAAATGTGCCCTTTTCTACAGTTATATCCG	interleukin 1 receptor accessory protein-like 2		7.02	6.03	5.8	9.62	6.52	8.33	12.7	19.57
Il1rl1	NM_001025602.2	ATAGGAAAACCAGCAAGTATTGCCTGTTCAGCTTGCTTTGGCAAAGGCTCTCACTTCTTGGCTGATGTCCTGTGGCAGATTAACAAAACAGTAGTTGGAA	interleukin 1 receptor-like 1		12.03	38.87	28.03	20.21	16.76	29.74	16.93	12.66
Il1rl2	NM_133193.3	AGGAAGTTGAGTATGGAAGAAGGATCCCTAACATCACGTATCCAAAGAACAACTCCATTGAAGTTCCACTTGGCTCCACCCTCATCGTGAACTGCAATAT	interleukin 1 receptor-like 2		26.06	51.6	70.56	46.2	47.49	27.36	24.55	23.02
Il1rn	NM_031167.5	CAACCAGCTCATTGCTGGGTACTTACAAGGACCAAATATCAAACTAGAAGAAAAGATAGACATGGTGCCTATTGACCTTCATAGTGTGTTCTTGGGCATC	interleukin 1 receptor antagonist		30.07	42.22	41.56	34.65	32.59	85.65	36.4	35.68
Il2	NM_008366.3	TCTTCAGTGCCTAGAAGATGAACTTGGACCTCTGCGGCATGTTCTGGATTTGACTCAAAGCAAAAGCTTTCAATTGGAAGATGCTGAGAATTTCATCAGC	interleukin 2		9.02	10.05	9.67	6.74	5.59	11.9	8.47	8.06
Il21	NM_021782.2	ATGGCCTGGGGGATGGTTTTGATCTAAGGAAAAAGGTGTCTGTACCTCACAGTGCCTTTAAAACAAGCAGAGATCCCGTGTACCGCCCTAAGATAGCACA	interleukin 21		2	20.11	5.8	7.7	5.59	16.65	10.16	4.6
Il21r	NM_021887.1	TATGGTACACGTGCCATATGCGCTTGTCTCAATTCCTGTCCGATGAAGTTTTCATTGTCAATGTGACGGACCAGTCTGGCAACAACTCCCAAGAGTGTGG	interleukin 21 receptor		48.11	528.11	89.89	75.07	121.97	201.04	204.02	34.53
Il22	NM_016971.1	AGAAGAATGTCAGAAGGCTGAAGGAGACAGTGAAAAAGCTTGGAGAGAGTGGAGAGATCAAGGCGATTGGGGAACTGGACCTGCTGTTTATGTCTCTGAG	interleukin 22		4.01	2.68	4.83	5.77	10.24	7.14	7.62	4.6
Il22ra1	NM_178257.1	ACTCCTTCTCGGGCGCCGTGCTCTTTTCCATGGGTTTCCTCGTCGGCTTGCTCTGTTATCTGGGCTACAAATACATCACCAAGCCACCTGTACCTCCTAA	interleukin 22 receptor, alpha 1		8.02	9.38	17.4	19.25	8.38	14.27	10.16	8.06
Il22ra2	NM_178258.5	TAAGCATTGCCTTCTAGGTCTCCTCATCATACTCTTGAGCAGTGCAACAGAAATACAACCAGCTCGTGTATCTCTGACGCCCCAGAAGGTCCGATTTCAG	interleukin 22 receptor, alpha 2		14.03	132.03	13.53	11.55	9.31	5.95	40.63	14.96
Il23a	NM_031252.1	CAAGGACAACAGCCAGTTCTGCTTGCAAAGGATCCGCCAAGGTCTGGCTTTTTATAAGCACCTGCTTGACTCTGACATCTTCAAAGGGGAGCCTGCTCTA	interleukin 23, alpha subunit p19		47.1	16.08	35.76	67.37	40.97	16.65	50.79	70.21
Il23r	NM_144548.1	AAGTATTTGGTATGGGTCCAAGCTGTCAATTCCCTAGGCATGGAGAACTCACAACAACTACACGTCCATCTGGATGATATAGTGATACCTTCTGCGTCCA	interleukin 23 receptor		6.01	1.34	3.87	5.77	2.79	8.33	7.62	6.91
Il24	NM_053095.2	CATAGTCATCATGTCACAACTACAGCCCAGTAAGGACAATTCCATGCTTCCCATTAGTGAGAGTGCACACCAGCGGTTTTTGCTGTTCCGCAGAGCATTC	interleukin 24		7.02	1.34	1	3.85	4.66	7.14	5.08	8.06
Il25	NM_080729.2	TTGGGGAGAAACTCTGACTTTTGCACTTTTTGGAAGCACTTTTGGGAAGGAGCAGGTTCCGCTTGTGCTGCTAGAGGATGCTGTTGTGGCATTTCTACTC	interleukin 25		9.02	6.03	9.67	8.66	9.31	10.71	7.62	11.51
Il27	NM_145636.1	GCCATGAGGCTGGATCTCCGGGACCTGCACAGGCACCTCCGCTTTCAGGTGCTGGCTGCAGGATTCAAATGTTCAAAGGAGGAGGAGGACAAGGAGGAAG	interleukin 27		10.02	4.69	9.67	5.77	4.66	14.27	3.39	6.91
Il2ra	NM_008367.2	AAGGAATTGGTCTATATGCGTTGCTTAGGAAACTCCTGGAGCAGCAACTGCCAGTGCACCAGCAACTCCCATGACAAATCGAGAAAGCAAGTTACAGCTC	interleukin 2 receptor, alpha chain		35.08	126.67	83.12	60.63	79.14	165.35	93.12	73.67
Il2rb	NM_008368.3	TTATTTTATGTGTTCTTGGGCGATGCTGGTCTATGTAAGGGGTGGGGGCGCGGGGTTGATTGAAGTGAGGGCTCCTTCTATGTTGCTTTGGGGACCTTGT	interleukin 2 receptor, beta chain		36.08	623.28	283.19	150.14	399.44	814.86	294.6	118.56
Il2rg	NM_013563.3	ATCCAATGCTCACTGCCTTCCCTTGGGGCTAAGTTTCGATTTCCTGTCCCATGTAACTGCTTTTCTGTTCCATATGCCCTACTTGAGAGTGTCCCTTGCC	interleukin 2 receptor, gamma chain		4.01	77.07	17.4	9.62	20.48	52.34	26.24	8.06
Il3	NM_010556.4	TGCAGCTCTATTGTCAAGGAGATTATAGGGAAGCTCCCAGAACCTGAACTCAAAACTGATGATGAAGGACCCTCTCTGAGGAATAAGAGCTTTCGGAGAG	interleukin 3		22.05	21.45	25.13	27.91	28.86	28.55	32.17	35.68
Il34	NM_001135100.1	TGGTGAGTCTCAATGCCACTGAGTCTGTGATGGATGTACTTCTCGAGGGCCACCCGTCCTGGAAGTATCTACAGGAGGTTCAGACATTGCTGGAGAACGT	interleukin 34		59.13	146.77	174.94	70.26	156.42	166.54	86.35	46.04
Il3ra	NM_008369.1	GGGTGACGTGCACTACCGGATGTTCTGGCGTGATGTGCGGCTCGGTCCTGCCCACAACCGCGAGTGTCCACACTACCACAGCCTTGATGTCAACACCGCT	interleukin 3 receptor, alpha chain		18.04	82.43	81.19	49.08	54	84.46	48.25	33.38
Il4	NM_021283.1	TGCTTGAAGAAGAACTCTAGTGTTCTCATGGAGCTGCAGAGACTCTTTCGGGCTTTTCGATGCCTGGATTCATCGATAAGCTGCACCATGAATGAGTCCA	interleukin 4		3.01	4.69	3.87	1.92	8.38	3.57	3.39	1.15
Il4ra	NM_010557.1	CCCACAGCAGTGCTGACGTTCCTAAGTCCTGGGCTTTCCTAGCTGATGTTGTCCTACCTACTCAGTCCCATTTTGTCCACCGAATAGACCTGTCACTCAA	interleukin 4 receptor, alpha		180.4	405.47	261.93	322.41	476.72	361.63	296.29	330.35
Il5	NM_010558.1	CAATGAGACGATGAGGCTTCCTGTCCCTACTCATAAAAATCACCAGCTATGCATTGGAGAAATCTTTCAGGGGCTAGACATACTGAAGAATCAAACTGTC	interleukin 5		11.02	5.36	5.8	6.74	8.38	10.71	6.77	5.76
Il5ra	NM_008370.2	ACATGTCCCTGTGTTCCATAGGCCTGTTCAAGGAAATGTCTAAGCCAAAGTAAGTTTAAGTCACCGTGCCTGGGGTGAAAAAGATGGTTCAGATGACGAA	interleukin 5 receptor, alpha		9.02	6.7	11.6	6.74	9.31	9.52	7.62	9.21
Il6	NM_031168.1	CTCTCTGCAAGAGACTTCCATCCAGTTGCCTTCTTGGGACTGATGCTGGTGACAACCACGGCCTTCCCTACTTCACAAGTCCGGAGAGGAGACTTCACAG	interleukin 6		3.01	6.03	3.87	7.7	5.59	7.14	8.47	5.76
Il6ra	NM_010559.2	CACCTCACTGCCACCTTGGCCTTCCTTGCTTTACGTTTGACTGAGTGGCCTCAGATGCTTTCCCCTGGGGCTTTGAGGAATCCAGTGATGTTAGTGGTCA	interleukin 6 receptor, alpha		135.3	284.83	354.71	505.26	426.44	377.1	421.58	374.08
Il6st	NM_010560.2	AGAAGCAAACAACAAGAAGCCTTGTCCAGATGACCTGAAGTCCGTGGACCTGTTCAAGAAGGAGAAAGTGAGTACAGAAGGGCACAGCAGTGGCATCGGG	interleukin 6 signal transducer		354.78	851.81	821.54	581.29	475.78	600.74	492.69	497.24
Il7	NM_008371.2	AAACATTCATTGGTGAACCACTGGGGGAGTGGAACTGTCCTGTTTTAGACTGGAGATACTGGAGGGCTCACGGTGATGGATAATGCTCTTGAAAACAAGA	interleukin 7		12.03	26.81	9.67	10.59	11.17	7.14	11.01	21.87
Il7r	NM_008372.3	GTTTCCTGGACTGCCAGATTCATGAGGTGAAAGGCGTTGAAGCCAGGGACGAGGTGGAAAGTTTTCTGCCCAATGATCTTCCTGCACAGCCAGAGGAGTT	interleukin 7 receptor		33.07	284.16	58.96	34.65	31.66	104.68	106.67	19.57
Il9	NM_008373.1	TCTGTTTTGCTCTTCAGTTCTGTGCTGGGCCAGAGATGCAGCACCACATGGGGCATCAGAGACACCAATTACCTTATTGAAAATCTGAAGGATGATCCAC	interleukin 9		5.01	2.68	3.87	2.89	4.66	4.76	6.77	3.45
Ilf3	NM_010561.2	GAGGTTGAGGTGGACGGACAGAAGTTTCAAGGTGCTGGTTCAAACAAAAAGGTGGCAAAGGCTTATGCTGCACTTGCCGCATTAGAAAAACTTTTCCCTG	interleukin enhancer binding factor 3		225.5	212.45	203.93	204.03	199.25	189.14	189.63	188.77
Inpp5d	NM_001110192.1	GCCGTCCTGGTGCGACCGAGTCCTCTGGAAGTCTTACCCGCTGGTGCATGTGGTCTGTCAGTCCTATGGCAGTACCAGTGACATCATGACGAGTGACCAC	inositol polyphosphate-5-phosphatase D		19.04	83.1	41.56	38.5	54	54.72	55.87	28.78
Irak1	NM_008363.2	AGGTGGAACAGCTATCAAGGTTTCGTCACCCAAATATCGTAGACTTTGCTGGCTACTGTGCAGAGAGTGGCTTATACTGCCTTGTTTATGGCTTCTTGCC	interleukin-1 receptor-associated kinase 1		352.78	298.24	379.84	461.96	381.75	423.49	374.18	452.35
Irak2	NM_001113553.1	AGAAAGGCTTTTGGGTTTGCCCGGAGACAGGCTTTTCTGGAGTGAAGCAGATGTCGTCCAAGCAACTGAGGACTTTGACCAAAGCCACCGAATCAGCGAG	interleukin-1 receptor-associated kinase 2		204.45	235.24	316.05	392.66	310.98	349.74	326.77	300.42
Irak3	NM_028679.3	AGCCCACCATCATTACCACCGGCACTTAATGCTAGTCTTTCTGCTAGGGATACTGACAGTCTATTTGCTTCCCATGGTCATAGGGAAGTTGCTCAAATGC	interleukin-1 receptor-associated kinase 3		65.14	99.86	91.82	116.45	81.94	98.73	88.89	112.8
Irak4	NM_029926.5	TTGATCCTCAAGAAGGGTGGAAGAAATTAGCAGTAGCTATCAAAAAGCCGTCCGGCGACGACAGATACAATCAGTTCCATATAAGGAGATTCGAAGCCTT	interleukin-1 receptor-associated kinase 4		211.47	205.75	231.96	242.53	250.46	241.48	258.2	224.45
Irf1	NM_008390.1	TGTTCCGGAGCTGGGCCATTCACACAGGCCGATACAAAGCAGGAGAAAAAGAGCCAGATCCCAAGACATGGAAGGCAAACTTCCGTTGTGCCATGAACTC	interferon regulatory factor 1		784.73	1078.34	937.52	1060.57	1286.76	1571.43	962.53	1184.41
Irf2	NM_008391.2	GCCATGAATTCCCTGCCCGACATTGAGGAAGTGAAGGACAGAAGCATAAAGAAAGGAAACAACGCCTTCAGAGTCTACCGGATGCTGCCCTTATCCGAAC	interferon regulatory factor 2		545.2	666.84	664.96	673.69	668.52	649.51	654.38	714.79
Irf3	NM_016849.4	GAAAGAAGTGTTGCGGTTAGCTGCTGACAATAGCAAGGACCCTTATGACCCTCATAAAGTGTATGAGTTTGTGACTCCAGGGGCGCGGGACTTCGTACAT	interferon regulatory factor 3		399.88	368.61	354.71	382.08	417.13	421.11	357.24	314.23
Irf4	NM_013674.1	AAGGGACTTGGTTCTTAGGTCCAGTCTAGGCTATCATGTCCTGATCCTGCACTCTCTCTGAGTAGACCCTACATCCTGTTTGCTCCCTCTTCTTGCCCTT	interferon regulatory factor 4		7.02	94.5	28.03	40.42	9.31	39.26	66.03	24.17
Irf5	NM_012057.3	CCTTTAGTACCACGGAGTCCAATTACCCCAGGGTAGCCAACTTTTAAGGTTGCCCCAATTCTTCTAGCAAAACCTGCCAAGGAGTGTTGTGGGGGCTTTC	interferon regulatory factor 5		77.17	236.58	143.04	118.38	143.39	224.83	137.99	89.78
Irf7	NM_016850.2	CGCTGTGCACTCCACAGCACAGGGCGTTTTATCTTGCGCCAAGACAATTCAGGGGATCCAGTTGATCCGCATAAGGTGTACGAACTTAGCCGGGAGCTTG	interferon regulatory factor 7		530.17	365.25	479.39	633.26	721.59	1067.05	929.51	932.33
Irf8	NM_008320.3	GCAGGGAGAGTCATCATCTGCTTTTGTCTGAGAGAAGGAGAGCTTCTCCGTTTGTTCAACTTTGTAACAAGCTGGGTTACATGCTCCACGCAGCTAGAGA	interferon regulatory factor 8		105.23	417.53	177.84	113.56	188.08	287.88	189.63	74.82
Irgm2	NM_019440.2	TCCAGAGACTCCTTCATAGACACGCCCAAAGGTCTCTTTGCATAGTGATTCTAGATCCTGCCAACCTGCCAACCAATATTAACTACACAGGCACTCAGGG	immunity-related GTPase family M member 2		254.56	270.09	279.32	443.67	473.92	551.96	561.26	511.06
Isg15	NM_015783.1	GGTCTTTCTGACGCAGACTGTAGACACGCTTAAGAAGAAGGTGTCCAGCGGAACAAGTCACGAAGACCAGTTCTGGCTGAGCTTCGAGGGAAGGCCCATG	ISG15 ubiquitin-like modifier		448.99	397.42	471.66	771.85	644.31	1118.2	994.7	1203.98
Isg20	NM_020583.5	AAGCTGGTGGTGGGCCATGACCTGAAGCACGACTTCAATGCCCTGAAGGAGGATATGAGCAAGTACACCATCTATGACACGTCCACAGACAGGCTGCTGT	interferon-stimulated protein		104.23	152.13	120.81	104.9	142.46	141.56	152.38	123.16
Itch	NM_008395.2	GACAAAGAGCCAACAGAGACGATGGGAGATTTGTCAGTTTGTCTTGATGGGCTGCAAGTAGAAGCTGAGGTTGTTACTAACGGTGAAACGTCATGCTCCG	itchy, E3 ubiquitin protein ligase		1198.64	1044.83	1253.57	1362.77	1495.32	1274.04	1307.07	1697.77
Itga1	NM_001033228.3	ATTGAAGTCTAAAGAAGACTCAGTTTACGAGGCTGATCTGCAGTACCGTGTCACCCTTGATTCGCTGAGGCAGATATCACGGAGCTTTTTTTCTGGAACT	integrin alpha 1		303.67	344.48	382.74	344.54	441.33	245.05	322.54	310.78
Itga2	NM_008396.2	ATTTACAATGGTCACCAGGGTACCATTCGCACCAAGTACTCCCAGAAAATCCTTGGGTCCAATGGAGCCTTTAGGAGACATCTCCAGTTCTTTGGAAGGT	integrin alpha 2		21.05	54.29	87.95	62.56	34.45	27.36	27.09	40.29
Itga2b	NM_010575.2	CCCGTTGCTCTTCGACCTCAGGGATGAGACACGAAACCTAGGCTTCCAAATTTTCCAAACCTTCAAGACCGGGCAAGGACTTGGGGCGTCGGTCGTCAGC	integrin alpha 2b		15.03	17.42	3.87	8.66	10.24	14.27	9.31	6.91
Itga4	NM_010576.3	AATTTGTTGAGACCACTGGTCACTTGGACAGTCCCTTACTTCAACAGGGTGGAGCTTTGATCTTCAGGCTACTGGCCTTAGTCATCTGACAAGACTTAGA	integrin alpha 4		15.03	76.4	22.23	8.66	6.52	35.69	31.32	5.76
Itga5	NM_010577.3	CAGGCACCAGTCTCTGGGGTGGCCTTCGGTTCACTGTTCCTCATCTTCAAGACACAAAGAAAACCATCCAGTTTGACTTTCAGATCCTCAGCAAGAACCT	integrin alpha 5 (fibronectin receptor alpha)		44.1	63.67	79.25	40.42	43.76	63.05	44.02	27.62
Itga6	NM_008397.3	CAGTGGGGCTGTAGTTTTGCTAAAAAGAGACATGAAGTCCGCGCATCTGCTCCCTGAGTATATATTTGACGGAGAAGGCCTGGCTTCCTCGTTTGGCTAT	integrin alpha 6		2165.76	977.14	2276.14	1900.75	2001.83	1452.47	1751.51	2058.04
Itgae	NM_008399.1	CCAGACTGAGTTTGATCTTCAAGAGAGCCGGGACATTAACGCCTCCCTTGCCAAAGTTCAGAGCATCGTTCAAGTGAAGGAAGTCACTAAGACCGCCTCA	integrin alpha E, epithelial-associated		41.09	153.47	144.98	102.02	103.35	191.52	93.12	64.46
Itgal	NM_008400.2	TAACCCGCTACATCATCGGGATTGGCAAGCATTTTGTGAGCGTACAAAAGCAAAAGACGCTCCACATATTTGCCTCAGAACCTGTAGAGGAATTTGTGAA	integrin alpha L		38.08	539.5	124.68	106.83	142.46	277.17	195.55	70.21
Itgam	NM_008401.2	ATCTGGACACTGAACATCCCATGACCTTCCAAGAGAATGCAAAAGGCTTTGGACAGAGTGTGGTCCAGCTTGGCGGAACCAGTGTGGTTGTTGCAGCCCC	integrin alpha M		70.15	67.02	94.72	60.63	100.56	97.55	50.79	49.49
Itgax	NM_021334.2	GGGCCTGTCCCTTGCTGCTGCCACCAACCCTTCCTGGCTGTTGGCTTGTGGTCCTACTGTGCACCACACATGCAGAGAGAATATATACTTGACAGGGCTC	integrin alpha X		29.06	31.5	45.43	40.42	50.28	57.1	40.63	26.47
Itgb1	NM_010578.1	CTGTGATAGGTCTAATGGCTTAATTTGTGGAGGCAATGGCGTGTGCAGGTGTCGTGTTTGTGAATGCTATCCCAATTACACTGGCAGTGCATGTGACTGT	integrin beta 1 (fibronectin receptor beta)		3790.34	1971.7	3290.01	3582.08	4237.37	2797.89	3377.74	3834.08
Itgb2	NM_008404.4	GCTCGGTTTCTTTCCGCCATTATATCAAGTCTGCCAGGGTTTCCAGGGACTTGTCTTCCGACCTGCACAATCTTGCCGCAGAGCCCTAAGAATTGTCCCG	integrin beta 2		70.15	302.26	170.11	103.94	165.73	305.72	143.07	72.51
Itgb3	NM_016780.2	TGGGAATGTATCTCTCTGTGTGTACTTATGTGTGTGACGAGTGTGGGGAAATGTGTAATTTAAAACTTGTGATGTGTCTCACAGGCAGAGCTCCACAGCC	integrin beta 3		301.66	138.06	124.68	146.29	260.7	202.23	138.83	100.14
Itgb4	NM_001005608.2	TGCCACCCTTGGTCGCCGTCTGGTAAACATCACCATTATCAAGGAACAAGCTAGTGGGGTAGTGTCCTTCGAGCAGCCTGAATACTCGGTGAGTCGTGGA	integrin beta 4		1449.19	369.28	750.01	1130.83	1338.9	938.58	1047.18	1373.18
Itk	NM_010583.3	GCGCTGGGTGCTGACCCTTAAAGAAGAAACGAGGAATAACAACAGCCTGGTATCCAAGTATCACCCTAATTTCTGGATGGATGGGCGGTGGAGGTGCTGC	IL2 inducible T cell kinase		8.02	231.22	20.3	16.36	22.35	48.77	64.34	6.91
Jak1	NM_146145.2	CATAGCAAAGGACTGTGCCGCTGGCATATTGATCTCAGATAAAAACTTGTGGACTTGGCTGACACTCTCCCTTGCCCTGAAATCTCAATGTCTATTCAGT	Janus kinase 1		572.26	1312.24	867.93	802.65	870.57	1012.33	840.63	818.38
Jak2	NM_008413.2	GATCCAAGACTATCACATTTTAACCCGGAAGCGAATCAGGTACAGATTTCGCAGATTCATTCAGCAATTCAGTCAATGTAAAGCCACTGCCAGGAACCTA	Janus kinase 2		384.85	509.35	601.17	514.89	519.55	554.34	534.17	564
Jak3	NM_010589.5	TTCTCTTTTGGGGACTACTTGGCTGAGGATTTATGTGTGCGAGCTGCCAAGGCCTGTGGCATCCTGCCTGTTTATCATTCGCTTTTCGCTCTGGCCACTG	Janus kinase 3		145.32	444.34	249.36	229.05	265.36	348.55	286.98	204.88
Jam3	NM_023277.4	GCAGTGAATCTCAAATCCAGCAACCGAAACCCAGTGGTACATGAATTTGAAAGTGTGGAATTGTCTTGCATCATTACGGACTCACAGACAAGTGACCCTA	junction adhesion molecule 3		20.04	131.36	87.95	63.52	41.9	42.82	70.26	51.8
Jun	NM_010591.2	CGCGACCAGAACGATGGACTTTTCGTTAACATTGACCAAGAACTGCATGGACCTAACATTCGATCTCATTCAGTATTAAAGGGGGGTGGGAGGGGTTACA	jun proto-oncogene		365.8	385.36	220.37	204.99	224.39	247.43	358.94	196.83
Kdr	NM_010612.2	TTAAATTGTACAGCGAGAACAGAGCTCAATGTGGGGCTTGATTTCACCTGGCACTCTCCACCTTCAAAGTCTCATCATAAGAAGATTGTAAACCGGGATG	kinase insert domain protein receptor		104.23	212.45	329.58	232.9	143.39	118.96	161.69	173.81
Kit	NM_001122733.1	CAGTTTCCCTGCATGTCGCTCACTGTCTAGAATTTACTCAAAGCCGCCACAGAGGCTTAGCGGAGTGAAGTGCCGAAGGACCTCTTTATTTGGAGTCCTC	kit oncogene		927.04	237.25	574.11	910.44	635.93	663.78	813.54	1011.75
Klra1	NM_016659.3	ACAAAGTCCTCACTTCTCTCTGTGTTAAATCCTTCATTGCTGAAACAGCTTCTTTCCCAGGAATTCTCATCACAAACACATGTACAAAACTCATAGAAGA	killer cell lectin-like receptor, subfamily A, member 1		4.01	1	5.8	8.66	5.59	4.76	11.85	6.91
Klra15	NM_013793.2	ATCAATCATTCATCTGTATTTGTGGGAAGAGATTGGACAAATTCCCTCATTGACTCTCTGACAAGTGTTAAAGGTAAAAAAATGAATTTTTCTGACTCTC	killer cell lectin-like receptor, subfamily A, member 15		5.01	2.68	6.77	5.77	6.52	7.14	8.47	5.76
Klra17	NM_133203.4	CCCATAACTGCAGGATCTATTATCTTCACCAGAATCTCTTCAGGGTAGAGACACAGGCACCATTTTAACAGAGAACACACTCTACATACACCCATGATGA	killer cell lectin-like receptor, subfamily A, member 17		8.02	34.85	29	17.32	22.35	32.12	17.78	10.36
Klra2	NM_001170851.1	CCGTCAAGAGTACCAGGTCATGAAAAATGACAGCTCCTTAATGGAAGAAATGTTAAGAAATAAGTCTTCAGAGTGTAAGGCCCTCAATGATAGCCTGCAC	killer cell lectin-like receptor, subfamily A, member 2		61.13	48.92	80.22	77.96	165.73	186.76	98.2	70.21
Klra20	NM_053150.2	CCCTGGAAGCTCATTGTGATAGCTTGTGGAATCCTCTGTTTTCTTCTCCTGGTAACTGTTGTATTGTTGGCAATAAAAATCAACAAAAAACATGAACTGC	killer cell lectin-like receptor subfamily A, member 20		13.03	7.37	23.2	14.44	12.1	5.95	10.16	17.27
Klra21	NM_053151.1	AGGCATCCATCCTTTCTACAGGCATCACTTCAGGGTGGAGACACAGAACATACCTCTACTTATCCCATAAGATGAGTGAGCAGGAGGTCACTTTCCCAAC	killer cell lectin-like receptor subfamily A, member 21		15.03	8.04	10.63	12.51	14.9	14.27	15.24	3.45
Klra27	XM_916590.3	ATGAAGATGAACTGTCTTTTATCTCCATTGAGTGCCAAGTAAACACCTCTTTTTTAGGATTTGCTTTTTGGAACCTGGAAGTGAGGCTGCCTGAGATGAG	killer cell lectin-like receptor, subfamily A, member 27		7.02	3.35	6.77	8.66	5.59	5.95	6.77	6.91
Klra3	NM_010648.2	GAGGGGCAGAAAATCATGAGGTTGAGTATCACCCGGTGGAAATTTAGTTCCGACTTTCAATTTTGAAACTCGTAGGAGATCTAAACCAGAAAACGCCAAC	killer cell lectin-like receptor, subfamily A, member 3		6.01	2.01	2.9	1.92	3.72	2.38	1	1.15
Klra4	NM_010649.3	GAAGACACTTTCTCAGCTGTGAGATTCCATAAGTCTTCAGGGTTGCAGAACGAGATGAGGCTCAAGGAGACACGGAAGCCTGAAAAAGCTCGCCTCAGAG	killer cell lectin-like receptor, subfamily A, member 4		9.02	10.05	17.4	17.32	17.69	16.65	13.54	17.27
Klra5	NM_008463.2	GTGAGCCATGAGGAGATTCAAGGGCCCGGAGAAGCTGGCTACAGAAAGTGTTCAGTACCCTGGCAGCTCACTGTGAGATCGCTTGGAATCTTCTGTTTCC	killer cell lectin-like receptor, subfamily A, member 5		12.03	8.04	16.43	14.44	13.04	17.84	16.93	9.21
Klra6	NM_008464.2	ACTTTCCACCAAAGTTAAAGAACATAGACTGCTGTGAATAGAGACAAAGCTGCAAGAGCATTGGGACTGTTCTCTGGTATCTAACTTGCAGAACAGAGGC	killer cell lectin-like receptor, subfamily A, member 6		14.03	1	1	1	7.45	10.71	1	3.45
Klra7	NM_001110323.1	GTCCCCTGGAAGCTCATTGTGATAGCTTGTGGAATCCTCTGTTTCCTTCTCCTGGTAACTGTTGCATTGTTGGCAATAACGATTTTTCAGCATAGTCAAC	killer cell lectin-like receptor, subfamily A, member 7		5.01	7.37	7.73	10.59	3.72	10.71	7.62	8.06
Klrb1	NM_001099918.1	AGACCTTGGGCTGACGGTCTGGTTGACTGTAATTTGAAAGGAGCCACTTTGCTGCTCATTCAAGATGAAGAAGAATTGAGATTATTGCAGAACTTCTCAA	killer cell lectin-like receptor subfamily B member 1		17.04	11.39	12.56	12.51	8.38	13.09	12.7	12.66
Klrb1c	NM_008527.2	GGTGTGGGAACAGAGCAGAGCATTCACAGAGGACTTTCTTTTGCTTATTTCACCTCAAAGGCCTTGGAGTTTGTCCCTTCTCACCACCAGTTAAGTGTTG	killer cell lectin-like receptor subfamily B member 1C		4.01	2.68	1.93	7.7	4.66	10.71	4.23	4.6
Klrc1	NM_001136068.1	ACCAAGGGGTCCTCGCAGCTCCATTTCAGTCATCGAGCAGGAAATCATCTATTCGGACTTCAGCTTTCAAAATCCTTCTCAGGAGCATCCCTGGATCTGC	killer cell lectin-like receptor subfamily C, member 1		16.04	38.87	55.09	10.59	57.73	71.37	32.17	39.13
Klrc2	NM_010653.4	TTGTTTCTCCATATGCTGAACTGAAGAAGCAGATCCACCCCTTCTTGGTTAGAACCCAGAAAGGCTCACACGCCTTGCTCTCCAAAGCACAGCCTTGTCC	killer cell lectin-like receptor subfamily C, member 2		8.02	19.44	17.4	15.4	19.55	27.36	10.16	9.21
Klrd1	NM_010654.2	AGTTATCAGGCCAGAGCACTGCATTGTTTACAGTCCAAGCAAAAGCGTTTCTGCTGAATCCTGTGAAAATAAAAACCGTTACATCTGTAAGAAACTGCCT	killer cell lectin-like receptor, subfamily D, member 1		20.04	176.26	108.25	80.84	100.56	151.08	61.8	49.49
Klrg1	NM_016970.1	TGGATAAAGTTTATTTTAATGGATACCCACCCTGCAGATAGCCACCCTGGCTCTCTCATCCCTTCCTCTGCCATCTCTGTCAAAGATATGTAGAAAACTA	killer cell lectin-like receptor subfamily G, member 1		7.02	15.41	14.5	7.7	18.62	22.6	9.31	6.91
Klrk1	NM_001083322.1	ATAAGAGGAAGATACCCTATAGAAAAACTCAAAATATCTCCAATGTTCGTTGTTCGAGTCCTTGCTATAGCCTTGGCAATTCGATTCACCCTTAACACAT	killer cell lectin-like receptor subfamily K, member 1		17.04	52.27	78.29	35.61	69.83	114.2	37.25	32.23
Lag3	NM_008479.1	GGTGCCCTCTCCCTGTTCCTTTTGGTGGCCGGGGCCTTTGGCTTTCACTGGTGGAGAAAACAGTTGCTACTGAGAAGATTTTCTGCCTTAGAACATGGGA	lymphocyte-activation gene 3		33.07	82.43	66.69	51.01	47.49	115.39	49.95	39.13
Lamp1	NM_010684.2	AGTGATTTCCAGTCTTGTGTTGGCGTTCAGGGTGGCCCTGTCTCTGCACTGTGTACAATAATAGATTCACACTGCTGACGTGTCTTGCAGCGTAGGTGGG	lysosomal-associated membrane protein 1		2653.84	2157.35	3453.35	3550.32	3750.41	4102.85	3268.53	3508.33
Lamp2	NM_001017959.1	GTGCCTTTCATTTTTAACATCAACCCTGCCACAACCAACTTCACCGGCAGCTGTCAACCTCAAAGTGCTCAACTTAGGCTGAACAACAGCCAAATTAAGT	lysosomal-associated membrane protein 2		1833.03	1384.62	2412.42	2564.82	2724.36	2245.92	2417.75	2852.25
Lamp3	NM_177356.3	AGACAGTAGTTGGGCATTCCTTCAAGTGTGTCAGTGAGCAGAGCATCCAGCTGTCAGCTCAGCTTCAAATGAAAACAATGAATATCCACCTTCAGGCCTT	lysosomal-associated membrane protein 3		7.02	6.7	8.7	7.7	4.66	9.52	8.47	5.76
Lbp	NM_008489.2	CCATCTCAGATTATGCCTTCAACATAGCCAGCCGGGTTTATCACCAGGCTGGGTACCTGAATTTTTCCATCACAGATGACATGTTACCACATGACTCCGG	lipopolysaccharide binding protein		2469.43	1554.17	5054.87	6704.13	4647.05	3259.44	9648.99	11074.04
Lck	NM_010693.2	TCGGGCATCAAGTTGAATGTCAACAAACTTTTGGACATGGCAGCCCAGATTGCAGAGGGCATGGCGTTCATCGAAGAACAGAATTACATACATCGGGACC	lymphocyte protein tyrosine kinase		13.03	625.29	81.19	42.35	72.62	239.11	176.93	32.23
Lcn2	NM_008491.1	GCAGGCAATGCGGTCCAGAAAAAAACAGAAGGCAGCTTTACGATGTACAGCACCATCTATGAGCTACAAGAGAACAATAGCTACAATGTCACCTCCATCC	lipocalin 2		19620.16	4113.64	11856.22	19004.66	23518.29	15137.38	18323.6	28167.97
Lcp1	NM_001247984.1	TGCCCAGCCATATTACCAAGCCTCACTTTGCTGGTACTACGGAAGCTTTTTGCCACCCTAAAATTCCTGGAATTGGGGCATTGATATGTGCCAATAATCT	lymphocyte cytosolic protein 1		684.51	1800.14	823.47	488.9	509.3	976.64	661.16	343.01
Lgals3	NM_001145953.1	ACAGGAGAGTCATTGTGTGTAACACGAAGCAGGACAATAACTGGGGAAAGGAAGAAAGACAGTCAGCCTTCCCCTTTGAGAGTGGCAAACCATTCAAAAT	lectin, galactose binding, soluble 3		319.7	451.71	975.21	466.77	365.92	820.81	353.01	271.64
Lif	NM_008501.2	ACATCTTTCACCTGGAAGCATTGACTTCCACCGAGCATAGTAGGTAGTGTGTCTGGACCAGAGAAAAAGGGATGGGGCATTTTGCAGTTTATCCAGAGAG	leukemia inhibitory factor		124.27	44.23	93.75	116.45	197.39	148.7	165.92	227.9
Lilra5	NM_001081239.2	AACACCTGGGTACTTGGGTGGAAAATTCTTCTATGGCCAATCATCCTGTTATCACTTCACCTAGATGTATAACTTTGGCTGACAGTCTCCTCTGTCTCCC	leukocyte immunoglobulin-like receptor, subfamily A (with TM domain), member 5		25.06	17.42	40.59	47.16	56.8	63.05	29.63	33.38
Litaf	NM_019980.1	TCCTGTCTCAGCTCCTGGCCTGTGAAGGGTCTCCTTTCTCATACAGTTTCTGGGAACTCCCTTTGTTCATAAACACAGATGAAAGTTACTTGGCAGGGAG	LPS-induced TN factor		925.03	410.83	808.97	1084.63	935.74	856.5	1063.27	1269.58
Lrp1	NM_008512.2	GAGCAGATGGCAATCGACTGGCTGACGGGAAACTTCTACTTTGTCGACGACATTGACGACAGGATCTTTGTCTGTAACCGAAACGGGGACACCTGTGTCA	low density lipoprotein receptor-related protein 1		361.8	1279.4	1540.62	1041.32	1008.37	1018.28	621.37	490.34
Lrrn3	NM_010733.2	GCATTTCAGGGATATGATGGAAATTTGCCTCCCTCTTATAGCTCCTGAGAGCTTTCCTTCTGACCTGGATGTAGAAGCTGACAGCTATGTGTCGCTTCAC	leucine rich repeat protein 3, neuronal		7.02	1.34	3.87	4.81	1	1.19	3.39	8.06
Lta	NM_010735.1	AAGAGGGGAAAAATAGAAAGCCGTCAGATGACAACTAGGTCCCAGACACAAAGGTGTCTCACCTCAGACAGGACCCATCTAAGAGAGAGATGGCGAGAGA	lymphotoxin A		20.04	99.19	23.2	8.66	19.55	34.5	49.1	18.42
Ltb	NM_008518.2	ATCAGGGACGTCGGGTTGAGAAGATCATTGGCTCAGGAGCACAGGCTCAGAAAAGACTGGATGACAGCAAACCGTCGTGCATCTTGCCCTCACCCTCTAG	lymphotoxin B		26.06	863.21	113.08	57.74	93.11	268.84	308.99	46.04
Ltbr	NM_010736.3	AGAGAAGGGGAGGATGGGGCCTTGGGTAGCGTTAGCATGTGTGGAGGAGAGTTTGGGAACAGGAGAAAAACGACAAGTGTATTTATGAGTTGTAATCACA	lymphotoxin B receptor		836.84	339.12	673.66	816.12	915.26	741.11	815.23	992.19
Ltf	NM_008522.3	TGCGTATGGGTGACCATGTATGCCTCAACATAAGTTTGCACATGACTGTGTGCACTCCTTGCACTGATGTTTGCATAGGACTGTGTACTTGCACTAATGC	lactotransferrin		23.05	10.72	18.36	52.93	9.31	19.03	71.96	138.12
Ltk	NM_008523.2	GAGGTTTCACCAGCCAATGTCACTCTACTCAGAGCCCTTGGCCATGGTGCCTTTGGGGAAGTGTACGAGGGACTAGTGACTGGTCTTCCTGGGGACTCCA	leukocyte tyrosine kinase		47.1	29.49	21.26	26.95	36.31	30.93	33.02	27.62
Ly86	NM_010745.2	CCAGGGACAGATGTTCCCAGACCCAACAGATGTAATAAACCCTCAAAAACTATCTATTTCTGAGGACCCTGAGTAGTCTTGAAGCCCTATTGTAGTACCT	lymphocyte antigen 86		109.24	307.62	244.53	193.44	280.26	347.36	217.56	146.18
Ly9	NM_008534.2	ACGGTGGTGGAAACAATGTGACATACACATGGATGCCTCTACAAAACAAAGCTGTCATGTCCCAAGGGAAGTCGCACCTCAACGTCTCCTGGGAAAGTGG	lymphocyte antigen 9		16.04	198.38	67.66	51.01	26.07	71.37	74.5	24.17
Ly96	NM_001159711.1	ATTCTCTTTTCGACGCTGCTTTCTCCCATATTGACTGAATCTGAGAAGCAACAGTGGTTCTGCAACTCCTCCGATGCAATTATTTCCTACAGTTATTGTG	lymphocyte antigen 96		106.23	134.04	194.27	212.69	139.66	146.32	191.32	192.22
Lyn	NM_010747.1	CATTGAGACTAGCCTATTGTAGGTAGTTGGGAAAGCAGCCTTGGAGGAGCTAACTATCTCATGCCAGGACCCTCTGTGTTCCTGGTTCCTGATGGACGTG	Yamaguchi sarcoma viral (v-yes-1) oncogene homolog		155.34	356.54	294.79	256.96	272.81	359.25	243.81	229.05
Lyve1	NM_053247.4	AGGTGCCGACCTCGTGCAAGACCTTTCCATTTCTACATGCAGAATCATGGGCGTTGCCCTTGTGGGCAGAAACAAAAACCCACAGATGAATTTCACAGAA	lymphatic vessel endothelial hyaluronan receptor 1		10.02	195.7	55.09	92.39	16.76	16.65	42.33	108.2
Lyz2	NM_017372.3	TTGTGAGTTTGCCAGAACTCTGAAAAGGAATGGAATGGCTGGCTACTATGGAGTCAGCCTGGCCGACTGGGTGTGTTTAGCTCAGCACGAGAGCAATTAT	lysozyme 2		1487.27	6398.32	5532.32	3270.26	2713.18	7243.34	2949.38	1037.08
Maf	NM_001025577.2	CTGGCAATGAACAATTCCGACCTGCCCACCAGTCCCCTGGCCATGGAATATGTTAATGACTTCGATCTGATGAAGTTTGAAGTGAAAAAGGAACCGGTGG	avian musculoaponeurotic fibrosarcoma (v-maf) AS42 oncogene homolog		37.08	156.15	205.87	122.23	77.28	153.46	78.73	73.67
Map2k1	NM_008927.3	CTTTGTGCTTGGGGCTATTTGTCTGTTCATCAAACACATGCCAGGCTGAACTACAGTGAAACCCTAGTGACCTGGGTGGTCGTTCTTACTGATGTTTGCA	mitogen-activated protein kinase kinase 1		544.2	405.47	424.3	493.72	445.99	429.44	500.31	459.26
Map2k2	NM_023138.4	GTCGGCACAGTGGCCGCTGCCTCTGGGGACAGTGATGCTGTTTGTTGTGGCAGGGGACCTATGCCCATGCATTTGAAAACCAAACAAAATGAAGAAAGAG	mitogen-activated protein kinase kinase 2		563.24	473.16	583.77	608.24	558.65	647.13	625.6	614.65
Map2k4	NM_009157.4	CTCGCCCAGACACCATGTGCAATAAGACTGGTGTTCGTTTCCATCATGTCTGTATACTTCTGTCATCTAGACTGTGCATCCCTGTAATACCTGACTGATC	mitogen-activated protein kinase kinase 4		328.72	229.21	303.49	358.02	323.09	208.18	348.78	300.42
Map3k1	NM_011945.2	CAGCAGATTCCTTCCGCTTACAAAGATTTGGCCGAGCCATGGATTCAGGTGTTTGGAATGGAACTCGTTGGCTGCTTATTCTCTAGAAACTGGAACGTAA	mitogen-activated protein kinase kinase kinase 1		636.4	321.02	616.64	613.05	595.89	605.5	533.33	648.03
Map3k5	NM_008580.4	CATCATCCTCTACTGCGATACTAATTCCGATTCACTCCAGTCCCTGAAGGAAATTATTTGCCAGAAGAATACTGTGTGCACCGGGAACTACACCTTCATC	mitogen-activated protein kinase kinase kinase 5		416.92	271.43	326.68	435.01	410.61	366.39	316.61	455.81
Map3k7	NM_009316.1	ATAACACGCCGGAAACCCTTCGATGAGATCGGTGGCCCAGCTTTCAGAATCATGTGGGCTGTTCATAATGGCACTCGACCACCACTGATCAAAAATTTAC	mitogen-activated protein kinase kinase kinase 7		192.42	270.09	246.46	213.65	238.36	222.45	237.03	214.09
Map4k2	NM_009006.2	TTGATGCTCATGTCGAAAAGCAGCTTCCAGCCACCCAAGCTAAGAGATAAGACGCGTTGGACCCAGAATTTCCACCACTTCCTCAAGCTGGCCCTAACCA	mitogen-activated protein kinase kinase kinase kinase 2		70.15	166.21	94.72	76.99	101.49	104.68	114.28	65.61
Mapk1	NM_011949.3	TGTGCAGAGACCAATGTCCAAGTGTCACATCCTTTGATTGAACGAAATCTGTTGTGACCTCTGAGTTGTATTCCATGAAGAGAATGCTACCCAGAAGATA	mitogen-activated protein kinase 1		968.13	947.65	1019.67	1046.14	900.36	808.91	1050.57	1136.07
Mapk11	NM_011161.5	GTGTACCTCGTGACGACCCTGATGGGCGCCGACCTGAATAACATCGTCAAGTGTCAGGCCCTGAGCGATGAGCATGTTCAATTCCTTGTCTACCAGCTGC	mitogen-activated protein kinase 11		40.09	60.99	34.79	28.87	34.45	27.36	27.09	37.98
Mapk14	NM_001168513.1	GTGCTGCTTTTGATACAAAGACGGGGCATCGTGTGGCAGTTAAGAAGCTGTCGAGACCGTTTCAGTCCATCATTCACGCCAAAAGGACCTACCGAGAGTT	mitogen-activated protein kinase 14		520.14	751.96	736.48	691.97	735.56	827.95	799.99	638.82
Mapk3	NM_011952.2	ACCTTAATTGCATCATTAACATGAAGGCCCGAAACTACCTGCAGTCTCTGCCCTCGAAAACCAAGGTGGCTTGGGCCAAGCTCTTTCCTAAATCTGACTC	mitogen-activated protein kinase 3		1297.85	636.01	987.78	923.91	1181.55	1101.55	855.02	816.08
Mapk8	NM_016700.3	GAAAACAGGCCTAAATACGCTGGATATAGCTTTGAGAAACTGTTCCCCGATGTGCTTTTCCCAGCTGACTCAGAGCATAACAAACTTAAAGCCAGTCAGG	mitogen-activated protein kinase 8		145.32	159.51	161.41	187.67	139.66	102.3	148.99	191.07
Mapkapk2	NM_008551.1	GTAGCCTCTGCTTGCCCTTCTTGCCACGATTAACCCACTCTTGTCGAGTTCTCTGAAATTTTTAGCCATTTCTCAATGGGCTGTCCACTCCCACGGTGAG	MAP kinase-activated protein kinase 2		318.7	274.11	330.55	284.87	297.95	318.81	271.74	303.87
Marco	NM_010766.2	GCACAGAAGACAGAGCCGATTTTGACCAAGCTATGTTCCCTGTGATGGAGACCTTCGAAATCAATGATCCAGTGCCCAAGAAGAGAAATGGGGGGACCTT	macrophage receptor with collagenous structure		8.02	123.99	6.77	6.74	2.79	8.33	16.93	5.76
Masp1	NM_008555.2	CCCGGAGGGGTTTCGAATCAAGCTTTACTTCATGCACTTCAACTTGGAATCCTCCTATCTTTGTGAATACGACTATGTGAAGGTAGAAACAGAAGACCAG	mannan-binding lectin serine peptidase 1		106.23	29.49	75.39	88.54	202.05	78.51	86.35	138.12
Masp2	NM_010767.3	TCACTGGGTCCCAGCCTAAAGGTCACCTTCCACTCCGACTACTCCAATGAGAAGCCGTTCACAGGGTTTGAGGCCTTCTATGCAGCGGAGGATGTGGATG	mannan-binding lectin serine peptidase 2		8.02	8.04	9.67	9.62	2.79	7.14	6.77	8.06
Mavs	NM_144888.1	CAGAACTCAGGCTGGGCTTGCATCAGTTCCACCCTTTCCCTGGCCTTTAGCAGATGTCTAGCTTCTCTAGTCTTGTTCCCAATGTAGATAGCGGGCAGCT	mitochondrial antiviral signaling protein		328.72	226.52	275.46	258.89	289.57	303.34	258.2	273.94
Mbl2	NM_010776.1	CCCTGAGAAACTGGGTGCTCTTCTCTCTGAGTGAAAAAGTTGGAAAGAAGTATTTTGTGAGCAGTGTTAAAAAGATGAGCCTTGACAGAGTGAAGGCCCT	mannose-binding lectin (protein C) 2		1	5.36	2.9	7.7	6.52	8.33	5.93	5.76
Mcam	NM_023061.2	CCAGTGGCTTGTACACCTTGAAGAGTGTTCTGAGTGCACGCCTAGTTAAGGAAGACAAAGATGCCCAGTTTTACTGTGAACTCAGCTACCGGCTACCCAG	melanoma cell adhesion molecule		326.72	373.97	662.06	513.93	538.17	295.02	571.42	650.33
Mef2c	NM_001170537.1	TTCTACTACTAAAGGTATCAATGGAACATGAAGACGAGTATTTAGGCAGAAGCAAAACAGGAAACCATCCTTACAAACATGCTTACCTGCACATCTGTTT	myocyte enhancer factor 2C		96.21	335.1	168.17	155.91	155.49	211.74	178.62	117.4
Mefv	NM_001161790.1	CACAGGGATTCCAGAGCATTCCATGGTGCTGGATGAAAAAACATTCAGAAACATGTCTTCCAAAACATCGTTGATTGGGGAGGAGAGATGCCCTACATCA	Mediterranean fever		9.02	22.12	17.4	12.51	8.38	35.69	16.93	2.3
Mertk	NM_008587.1	AGGGACTTACAAAGAGCTTTCTGAAGAAGTCAGCCAGAATGGCAGCTGGGCTCAGATTCCTGTCCAAATCCACAATGCCACCTGCACAGTGAGAATCGCG	c-mer proto-oncogene tyrosine kinase		72.16	91.15	120.81	86.62	114.52	129.66	85.5	59.85
Mfge8	NM_008594.2	GCAACTTGGACAACAACTCCCACAAGAAGAACATCTTCGAGAAACCCTTCATGGCTCGCTACGTGCGTGTCCTTCCAGTGTCCTGGCATAACCGCATCAC	milk fat globule-EGF factor 8 protein		724.59	516.72	693.96	1161.63	548.41	444.9	998.93	1270.74
Mif	NM_010798.2	AACTATTACGACATGAACGCTGCCAACGTGGGCTGGAACGGTTCCACCTTCGCTTGAGTCCTGGCCCCACTTACCTGCACCGCTGTTCTTTGAGCCTCGC	macrophage migration inhibitory factor		9714.37	2172.09	3241.69	5900.52	4418.93	4270.58	4827.88	6222.46
Mill2	NM_153760.2	AAAAATGAAAGCCAGTTCTGGAAAGCCCAGAGAATTCAGACCAGCAGTCCTACTGTTGATCTTAGGGCTGCTCCTTAGAGACTCACGGGGATCCAGCATC	MHC I like leukocyte 2		34.07	50.93	69.59	42.35	29.79	35.69	31.32	29.93
Mme	NM_008604.3	TGCTCGACTGATTCAGAATATGGATGCCTCTGTTGAGCCATGTACAGACTTCTTCAAGTATGCTTGTGGAGGCTGGTTGAAACGCAACGTCATTCCCGAG	membrane metallo endopeptidase		1260.77	385.36	1072.83	1201.08	2101.46	1685.63	985.39	942.69
Mmp9	NM_013599.2	CCTCTACAGAGTCTTTGAGTCCGGCAGACAATCCTTGCAATGTGGATGTTTTTGATGCTATTGCTGAGATCCAGGGCGCTCTGCATTTCTTCAAGGACGG	matrix metallopeptidase 9		20.04	32.17	40.59	32.72	21.41	22.6	22.01	10.36
Mnx1	NM_019944.1	AAGTGACCTAGAAACTTGAACCCTCCTTTGGAGACAACCATTCTGCTGAAAATTTAAAACAGAGGGAGGAAAAAGGTGTTATGCCTATGTATGGGGGGGG	motor neuron and pancreas homeobox 1		2	1	3.87	1	5.59	4.76	1.69	3.45
Mpo	NM_010824.2	AGTACCGATCTTACAACGACTCAGTAGACCCTCGAATCGCCAATGTCTTCACCAACGCTTTCCGTTATGGCCACACCCTCATCCAACCCTTCATGTTCCG	myeloperoxidase		6.01	6.7	9.67	9.62	6.52	4.76	10.16	21.87
Mpped1	NM_172610.3	CCTGGCTACACACGTTTTGTCTGTGTTTCTGACACTCACTCAAGGACAGATCCCATTCAAATGCCCTACGGCGATGTGCTGATCCACGCTGGGGACTTCA	metallophosphoesterase domain containing 1		1	2.68	1	1.92	1.86	4.76	1	1.15
Mr1	NM_008209.4	TTACAAGTAGATCACAGAGTATCAGAGCCGCAAGCAACTTTCTCACCTAAGCAGGAGATGTCTTCTAAAATGTCATAGACTTGAGCATTAGCCTTCACTC	major histocompatibility complex, class I-related		274.6	161.52	380.81	366.68	338.92	290.26	382.64	430.48
Mrc1	NM_008625.1	GTTCCGAAATGTTGAAGGGAAGTGGCTTTGGTTGAACGACAATCCTGTCTCCTTTGTCAACTGGAAAACAGGCGATCCCTCTGGTGAACGGAATGATTGT	mannose receptor, C type 1		113.25	530.79	547.05	459.07	282.12	402.08	183.7	306.17
Ms4a1	NM_007641.5	GCAACCTGCTCCAAAAGTGAACCTCAAAAGGACATCTTCACTGGTGGGCCCCACACAAAGCTTCTTCATGAGGGAATCAAAGGCTTTGGGGGCTGTCCAA	membrane-spanning 4-domains, subfamily A, member 1		11.02	909.45	7.73	11.55	2.79	14.27	319.15	18.42
Ms4a2	NM_001276330.1	ACAGAAAATAGGAGCAGAGCAGATCTTGCTCTCCCAAATCCACAAGAATCCTCCAGTGCACCTGACATTGAACTCTTGGAAGCATCTCCTGCCAAAGCAG	membrane-spanning 4-domains, subfamily A, member 2		7.02	11.39	13.53	16.36	10.24	23.79	9.31	8.06
Msln	NM_018857.1	AACAAGCCAAGGGGCTGGCTATGGCTGTAAGACAGAAGAACATTACACTCCGGGGACATCAGCTGCGTTGTCTGGCACGTCGCCTTCCTAGGCACCTCAC	mesothelin		24.05	8.71	8.7	6.74	16.76	24.98	5.08	10.36
Msr1	NM_001113326.1	GATTTCGTCAGTCCAGGAACATGGGAATTCACTGGATGCAATCTCCAAGTCCTTGCAGAGTCTGAATATGACACTGCTTGATGTTCAACTCCATACAGAA	macrophage scavenger receptor 1		66.15	85.78	112.12	65.44	112.66	130.85	62.64	96.69
Mst1r	NM_009074.1	GATACTCCTTATTGCTCTTCTGGTCTTGATCCTGCTTGTGGCTGTGCTGGCCGTTGCCCTGATCTTTAACTCCCGAAGACGGAAAAAGCAGCTAGGTGCT	macrophage stimulating 1 receptor (c-met-related tyrosine kinase)		12.03	32.84	36.73	27.91	18.62	15.46	19.47	18.42
Muc1	NM_013605.1	AACGGAGATTTTCTGGGGATCTCTAGCATCAAGTTCAGGTCAGGCTCCGTGGTGGTAGAATCGACTGTGGTTTTCCGGGAGGGTACTTTTAGTGCCTCTG	mucin 1, transmembrane		163.36	130.69	250.33	288.72	201.11	248.62	252.27	338.4
Mx1	NM_010846.1	TGGCAGAGAGACTGACTGAGGAGCTCACCTCCCACATCTGTAAATCACTGCCACTATTGGAAGATCAAATAAATAGCAGTCATCAGAGTGCAAGCGAGGA	myxovirus (influenza virus) resistance 1		6.01	6.7	7.73	1	9.31	9.52	6.77	10.36
Mx2	NM_013606.1	TGTCCTTCCCTGTGTTTCCTGGATTGTGATTCAGGGACAGAAGGGCTCCTGCCTTTCCTGGTAGCTATACCACCAGCCTTTATGCTCTGATAAGTGCTAG	myxovirus (influenza virus) resistance 2		163.36	92.49	111.15	206.92	208.56	274.79	325.92	298.12
Myc	NM_010849.4	CCCTCAACGTGAACTTCACCAACAGGAACTATGACCTCGACTACGACTCCGTACAGCCCTATTTCATCTGCGACGAGGAAGAGAATTTCTATCACCAGCA	myelocytomatosis oncogene		1157.55	767.37	874.69	536.06	1078.2	711.37	866.02	667.6
Myd88	NM_010851.2	GCTGCAGGCTCAGCTGTTTTCTCCCCAGCAGCGAGGTTTGCATCTTCTTATTCCTTTCACGTTCTCTACCATAGAGGCAATGTCATGGTCCCTCTCAGGG	myeloid differentiation primary response gene 88		180.4	181.62	187.5	210.77	232.77	183.19	227.72	245.17
Ncam1	NM_001113204.1	ATGCTGTGATTGTCTGTGATGTGGTCAGCTCCCTGCCTCCAACCATCATCTGGAAACACAAAGGCCGAGATGTCATTCTGAAAAAAGACGTCCGGTTCAT	neural cell adhesion molecule 1		44.1	48.25	60.89	54.86	243.94	86.84	105.82	20.72
Ncf4	NM_008677.2	TCATGGATCGCATGGAAGCGCCAAGAGCAGAGGCCTTGTTTGACTTCACTGGGAACAGCAAATTGGAGCTAAGTTTCAAAGCTGGAGATGTGATCTTCCT	neutrophil cytosolic factor 4		113.25	420.88	241.63	195.37	247.67	355.68	252.27	135.82
Ncr1	NM_010746.3	ACACCCAACCTCTGGGTTTATCCACAGCCTGAGGTAACCTTGGGGGAGAATGTTACCTTCTTTTGCCAACTGAAGACTGCCACAAGCAAATTCTTTCTGC	natural cytotoxicity triggering receptor 1		7.02	57.64	75.39	31.76	52.14	108.25	28.78	21.87
Nefl	NM_010910.1	ATAACCAGCGGCTACTCTCAGAGCTCGCAGGTCTTCGGCCGTTCTGCTTACAGTGGCTTGCAGAGCAGCTCCTACTTGATGTCTGCTCGCTCTTTCCCAG	neurofilament, light polypeptide		3.01	3.35	5.8	5.77	4.66	11.9	7.62	4.6
Nfatc1	NM_016791.4	ATCCCGTTGCTTCCAGAAAATAACATGCGAGCCATCATCGACTGTGCTGGGATCCTGAAGCTCAGAAACTCTGATATTGAGCTGAGGAAAGGGGAGACAG	nuclear factor of activated T cells, cytoplasmic, calcineurin dependent 1		41.09	201.73	75.39	67.37	123.83	129.66	115.13	57.55
Nfatc2	NM_001037177.1	GGATCCTTAAGCCGCACGCCTTCTACCAAGTACACAGGATCACTGGGAAAACGGTCACCACCACGAGCTATGAGAAGATCGTAGGCAACACCAAGGTCCT	nuclear factor of activated T cells, cytoplasmic, calcineurin dependent 2		40.09	119.29	72.49	48.12	105.21	145.13	49.95	46.04
Nfatc3	NM_010901.2	GGGCTCACATTGTCCTTGAAGTTCCTCCCTATCATAACCCAGCAGTTACATCTGCCGTGCAGGTGCACTTTTATCTTTGCAATGGCAAGAGGAAAAAAAG	nuclear factor of activated T cells, cytoplasmic, calcineurin dependent 3		165.36	233.23	168.17	158.8	203.91	176.06	188.78	155.39
Nfatc4	NM_023699.3	ACAAGCGGGTGTCCCGACCAGTCCAGGTCTACTTTTACGTCTCCAATGGACGGAGGAAGCGCAGTCCTACCCAAAGTTTCAAGTTCCTACCTGTGGTCTT	nuclear factor of activated T cells, cytoplasmic, calcineurin dependent 4		95.21	97.18	154.64	95.28	150.84	132.04	106.67	51.8
Nfkb1	NM_008689.2	GTCTTACACTTAGCCATCATCCACCTCCACGCTCAGCTTGTGAGGGATCTGCTGGAAGTCACATCTGGTTTGATCTCTGATGACATCATCAACATGAGAA	nuclear factor of kappa light polypeptide gene enhancer in B cells 1, p105		586.29	737.21	615.67	573.59	708.56	743.49	625.6	590.48
Nfkb2	NM_019408.2	CCTATCACAAGATGAAGATCGAGAGGCCTGTAACGGTGTTCCTGCAGCTGAAACGCAAGCGTGGGGGCGATGTCTCGGACTCCAAACAGTTCACATATTA	nuclear factor of kappa light polypeptide gene enhancer in B cells 2, p49/p100		231.51	560.28	472.63	297.38	322.16	415.16	366.56	311.93
Nfkbia	NM_010907.2	CTGCAGGCCACCAACTACAATGGCCACACGTGTCTGCACCTAGCCTCTATCCACGGCTACCTGGCCATCGTGGAGCACTTGGTGACTTTGGGTGCTGATG	nuclear factor of kappa light polypeptide gene enhancer in B cells inhibitor, alpha		119.26	221.83	206.83	185.74	219.74	249.81	154.07	104.74
Nlrc5	NM_001033207.3	CCCAGGCTTAGGAGTTAACCTGACCTTGGGAGAGTTCGCACTCATCTCTTCTTTCCTGGTTTAAGGGACAAAGCCGAGCTACAGGTTTAGGGATAAGTAC	NLR family, CARD domain containing 5		332.73	591.11	533.52	691.97	885.46	1332.33	982	900.1
Nlrp3	NM_145827.3	ACGTGTACATCACATTCCTCTATGGTATGCCAGGAGGACAGCCTTGAAGAAGAGTGGATGGGTTTGCTGGGATATCTCTCCCGCATCTCCATTTGTAAAA	NLR family, pyrin domain containing 3		21.05	18.77	21.26	25.02	35.38	44.01	14.39	20.72
Nod1	NM_172729.2	TGGATCATCTTCCGTTGTTTCCAGCACTTCCAGACGGTCTTCGAGGGCTCCTCTTCACAGTTGCCGGACTGTGCTGTGACCCTGACCGATGTCTTTCTGC	nucleotide-binding oligomerization domain containing 1		155.34	170.9	192.34	185.74	277.46	325.94	164.23	187.62
Nod2	NM_145857.2	TCCTTCTTGACCATCCTGACCGTGTCCTGTTAACCTTTGATGGCTTGGACGAGTTCAAGTTCCGGTTCACCGACCGGGAGCGCCACTGCTCTCCAATTGA	nucleotide-binding oligomerization domain containing 2		18.04	29.49	36.73	41.38	23.28	47.58	30.48	19.57
Nos2	NM_010927.3	CCCCCCTCCTCCACCCTACCAAGTAGTATTGTACTATTGTGGACTACTAAATCTCTCTCCTCTCCTCCCTCCCCTCTCTCCCTTTCCTCCCTTCTTCTCC	nitric oxide synthase 2, inducible		22.05	12.06	17.4	17.32	20.48	13.09	11.01	13.81
Notch1	NM_008714.2	TGAGATTGATGTTAATGAGTGCATCTCCAACCCATGTCAGAATGATGCCACTTGCCTGGACCAGATTGGGGAGTTCCAATGCATATGTATGCCAGGTTAT	notch 1		200.44	338.45	384.67	348.39	391.06	408.03	445.29	392.5
Nrp1	NM_008737.2	GGATCCGCTCCTCTTCAGGCGTTCTATCCATGGTCTTTTACACTGACAGCGCAATAGCAAAAGAAGGTTTCTCAGCCAACTACAGTGTGCTACAGAGCAG	neuropilin 1		190.42	605.85	767.41	567.82	397.57	441.33	393.65	406.31
Nt5e	NM_011851.3	AAGCATGACTCTGGTGATCAAGATATCAGCGTGGTTTCTGAATACATCTCAAAAATGAAAGTAGTTTACCCAGCCGTTGAAGGGCGGATCAAGTTCTCTG	5' nucleotidase, ecto		29.06	99.19	86.02	76.03	32.59	48.77	55.87	42.59
Nup107	NM_134010.2	CCAACCAAGAGGACAATTTTGGTACTGCTACACCAAGAAGCCAGATCATTCCTCGAACGCCAAGCTCCTTTCGACAGCCTTTTGTTACTCCATCGAGCCG	nucleoporin 107		236.52	289.52	202	205.96	162.01	179.63	176.93	164.6
Oas2	NM_145227.3	GCCCTAAGAGGCTGCTCCGATGGTACCCTTGTTCTCTTCATGGACTGCTTCCAACAGTTCCAGGATCAGATAAAATACCAAGATGCATACCTTGACGTCA	2'-5' oligoadenylate synthetase 2		387.85	676.22	1004.21	1469.6	501.86	1024.23	1810.77	2211.13
Oas3	NM_145226.2	CCCGGGCCTGGCCTGACTTTTGAGTTTTCTCAGTCAAAGGCGTCCAGGATCTTACAGTTTCGTCTGGCATCGGCAGACGGAGAACACTGGATAGATGTTA	2'-5' oligoadenylate synthetase 3		96.21	104.55	108.25	178.05	91.25	248.62	220.95	244.02
Oasl1	NM_145209.3	GGGTACCCAGGAAATTTCTCTCCATCCTTCAGCGAGCTGCAGCGAAACTTCGTGAAGCATCGGCCGACGAAGCTGAAGAGCCTCCTTCGGTTGGTCAAAC	2'-5' oligoadenylate synthetase-like 1		77.17	53.62	58.96	67.37	47.49	93.98	73.65	105.89
Osm	NM_001013365.2	CACGGTCCACTACAACACCAGATGTCTTTAATACCAAGATAGGCAGCTGTGGCTTTCTCTGGGGATACCATCGCTTCATGGGCTCAGTGGGGAGGGTCTT	oncostatin M		13.03	17.42	19.33	23.1	10.24	24.98	18.62	24.17
Pax5	NM_008782.2	TGAATCAGCTTGGGGGGGTTTTTGTGAATGGACGGCCACTCCCAGATGTAGTCCGCCAAAGGATAGTGGAACTTGCCCATCAAGGTGTCAGGCCCTGCGA	paired box 5		8.02	350.51	14.5	7.7	5.59	8.33	116.82	6.91
Pdcd1	NM_008798.1	AGCAGGCTTCCCGGTTTCCTATTGTCACAAGGTGCAGAGCTGGGGCCTAAGCCTATGTCTCCTGAATCCTACTGTTGGGCACTTCTAGGGACTTGAGACA	programmed cell death 1		8.02	58.31	20.3	22.14	33.52	57.1	34.71	9.21
Pdcd1lg2	NM_021396.2	ATTGTTAGGGCACTTGAGGGTGGGCGTTCTGGAAGTCCTTTCAGGTTAGTGTTTGGGGGCAGGGTTGCTCAGAATACATAAAGGTGCTAACTTAAACTGC	programmed cell death 1 ligand 2		6.01	46.24	18.36	11.55	20.48	22.6	26.24	12.66
Pdgfc	NM_019971.2	GTTGTCACTATATCTGGTAATGGGAGCATCCACAGCCCGAAGTTTCCTCATACATACCCAAGAAATATGGTGCTGGTGTGGAGATTAGTTGCAGTAGATG	platelet-derived growth factor, C polypeptide		1165.56	436.97	747.11	786.29	1185.27	905.27	837.24	684.86
Pdgfrb	NM_008809.1	CTCAAGGACAACCGTACCTTGGGTGACTCCGGCGCTGGCGAGTTAGTTTTGTCTACTCGCAACATGTCTGAGACCCGGTACGTGTCAGAACTGATCCTGG	platelet derived growth factor receptor, beta polypeptide		94.21	152.8	208.77	114.53	160.15	172.49	85.5	44.89
Pecam1	NM_008816.2	ACACCTGCAAAGTGGAATCAAACCGTATCTCCAAAGCCAGTAGCATCATGGTCAACATAACAGAGCTGTTTCCCAAGCCGAAGTTAGAGTTCTCCTCCAG	platelet/endothelial cell adhesion molecule 1		156.34	670.86	515.15	320.48	189.94	279.55	280.21	158.84
Pik3cd	XM_003945690.1	CCCACCAACTCTGAAATAGGAAACGTGTCTGTGTGTGTGTATGTATGTATGCCATGTTATTTATTGAAAAGAGTCTAGGTGCTCTCTGGTGTGGCTGCAG	phosphatidylinositol 3-kinase catalytic delta polypeptide		66.15	403.46	133.38	71.22	126.63	182.01	168.46	41.44
Pik3cg	NM_020272.2	CTGAATCTCTGGACCTGTGCCTTCTGCCTTACGGTTGCATCTCAACTGGTGACAAAATAGGAATGATCGAGATTGTAAAGGATGCCACAACGATCGCTCA	phosphoinositide-3-kinase, catalytic, gamma polypeptide		100.22	122.65	154.64	128	157.35	159.4	153.23	116.25
Pin1	NM_023371.3	CTTCTTAGACTTGACACAGGGGATTCTGGGTTATTGCTGCAGTAGGGAATGGCAGCCTCCTGATTATAGCCAAACAGTCATCTATGATTTAGAGCAAGTT	protein (peptidyl-prolyl cis/trans isomerase) NIMA-interacting 1		121.27	111.92	103.42	91.43	122.9	93.98	110.9	87.48
Pla2g1b	NM_011107.1	GAGGACTTCATCTGCAACTGTGACCGTGAGGCCGCCATCTGCTTCTCCAAGGTCCCGTACAACAAGGAATACAAAAACCTTGACACCGGGAAATTCTGTT	phospholipase A2, group IB, pancreas		7.02	3.35	4.83	6.74	4.66	7.14	4.23	3.45
Pla2g6	NM_001199023.1	CCCACAGAGGATGCAGTTCTTCGGACGCCTCGTCAACACCCTCAGTAGCGTCACCAACTTGTTCTCGAACCCATTCCGGGTGAAGGAGGTGTCCCTGACT	phospholipase A2, group VI		164.36	102.54	168.17	175.16	157.35	145.13	144.76	138.12
Plau	NM_008873.2	CAAGTCTAGGTATTTCCCTAACTCCAGACTGTGATGCGGGGCCATTTGGTCTTCCATGTGATGCTCCACGTGAATGTATCATTCCCGGGCGTGACCCGTG	plasminogen activator, urokinase		111.24	199.72	280.29	238.68	102.42	184.38	94.81	156.54
Plaur	NM_011113.3	TTCTTTGGACCTCAGTTTTTCCATGAACCAGAAGAGAATTGGAACAAGGGCTGCGGGCAGCAGGGGCCTCTTAGTTGAGATAATATTGTTGCTGTTATTA	plasminogen activator, urokinase receptor		63.14	95.17	67.66	55.82	71.69	78.51	58.41	40.29
Pmch	NM_029971.2	GAAGATACTGCAGAAAGATCCGTTGTCGCCCCTTCTCTGGAACAATACAAAAACGACGAGAGCGGTTTCATGAACGATGATGACAATAAGAATTCAAAGA	pro-melanin-concentrating hormone		4.01	1	8.7	3.85	2.79	3.57	3.39	3.45
Pml	NM_008884.5	TCCGCGACAATTCAGTGAGCAGCTTCCTCGACAGTACGCGCAAGTCCAATATCTTCTGCTCCAATACCAACCACCGCAACCCTGCGCTGACTGACATCTA	promyelocytic leukemia		591.3	563.63	659.16	941.23	575.41	758.95	775.44	1001.39
Pnma1	NM_027438.3	CGTGCAAGATGTTGCTCGTGTGCTTGGGTTTCAGAACCCTGCTCCAGCTCCAGGCCCGGAAATGCCAGCAGAGATGCTCAACTATATTTTGGATAATGTT	paraneoplastic antigen MA1		8.02	8.04	15.46	13.47	13.97	21.41	13.54	14.96
Pou2af1	NM_011136.2	TGCTGGAGAAGCATAACACTTGCTGTTGAGTGTTTTGCTGTCTCCTAGTGCTTTGCTCCTGAAGTGGATGTGTCTTTGGGAACTGGCCCATTGTTTACTA	POU domain, class 2, associating factor 1		7.02	211.11	13.53	8.66	9.31	26.17	74.5	6.91
Pou2f2	NM_001163556.1	GCCCCTGGAGGCCGAGAAGCAAAGTCTGGACTCCCCGTCAGAGCACACAGACACCGAAAGAAATGGACCCGACATTAACCATCAGAACCCCCAGAATAAA	POU domain, class 2, transcription factor 2		39.09	254.67	90.85	62.56	123.83	133.23	111.74	62.16
Pparg	NM_011146.1	ACCAAGTGACTCTGCTCAAGTATGGTGTCCATGAGATCATCTACACGATGCTGGCCTCCCTGATGAATAAAGATGGAGTCCTCATCTCAGAGGGCCAAGG	peroxisome proliferator activated receptor gamma		8.02	93.83	101.48	56.78	7.45	9.52	38.09	20.72
Ppbp	NM_023785.2	TATCGAACTGCGCTGCAGATGTACGAATACCATCTCTGGAATCCCATTCAATTCTATCTCCCTTGTGAATGTGTACAGGCCAGGAGTTCACTGTGCTGAT	pro-platelet basic protein		18.04	18.77	15.46	19.25	15.83	21.41	13.54	23.02
Prdm1	NM_007548.3	CCAATGGCTTGAGCACCATGAACAACATCAATGGTATCAACAACTTCAGCCTCTTCCCTAGGTTGTATCCCGTCTACAGTAACCTCCTTAGTGGCAGCAG	PR domain containing 1, with ZNF domain		23.05	24.8	50.26	15.4	34.45	32.12	25.4	17.27
Prf1	NM_011073.2	ACAGCTACTGATGCCTACCTAAAGGTCTTCTTTGGTGGCCAGGAGTTCAGGACCGGTGTCGTGTGGAACAATAACAATCCCCGGTGGACTGACAAGATGG	perforin 1 (pore forming protein)		3.01	48.25	18.36	8.66	23.28	27.36	18.62	6.91
Prg2	NM_008920.4	CTTCTGACTCCAAAAGCCCATTGATGGATGAGAACTTGCCTAGGGATGCAGAGATATCAGGACCAGAAGGAGAAGAGTGTCCTCCAGGGGAAGAGCTAAT	proteoglycan 2, bone marrow		11.02	18.77	16.43	6.74	13.97	11.9	16.08	11.51
Prkcd	NM_011103.2	AGGACCACCTGTTCTTCGTGATGGAGTTTCTCAATGGGGGTGACCTGATGTTCCACATTCAGGACAAAGGCCGCTTCGAACTCTACCGGGCTACGTTTTA	protein kinase C, delta		641.41	746.59	787.71	678.5	848.22	1126.53	678.93	653.78
Prkce	NM_011104.2	CCCGAAAATTTGATGAGCCTCGTTCTCGGTTCTATGCCGCAGAGGTCACATCAGCCCTCATGTTTCTCCACCAGCACGGAGTGATCTACAGGGATTTGAA	protein kinase C, epsilon		86.19	130.69	128.55	116.45	99.63	103.49	110.9	116.25
Psen1	NM_008943.2	GTAGCTAGTATCCAATAACCCAGGGGTTTCCTCATGTGATGCAAATACTACGTGTCCAACCAATCAGTGCTGTCAACGGGCTGCCATAGCTCCTTCGATG	presenilin 1		629.38	426.91	532.55	547.61	734.63	705.42	615.44	616.95
Psen2	NM_001128605.1	CAAGTATCGATGCTACAAGTTCATCCATGGCTGGCTGATCATGTCCTCCCTGATGCTCCTCTTCTTGTTCACCTACATCTACCTCGGGGAAGTGCTCAAG	presenilin 2		80.18	180.95	185.57	153.99	128.49	118.96	137.14	122.01
Psma2	NM_008944.2	CAGTGGGGATTAAAGCTGCAAATGGCGTAGTATTAGCAACCGAGAAAAAGCAGAAATCCATCCTGTATGATGAAAGGAGTGTTCACAAGGTGGAGCCCAT	proteasome (prosome, macropain) subunit, alpha type 2		1757.87	1453.65	1580.25	1694.8	1579.12	1649.94	1790.46	2053.43
Psmb10	NM_013640.3	AACCCACAGGAGGCTTCTCTTTCGAGAACTGCCAGAGGAATGCGTCCTTGGAACACGTCCTTCCGGGACTTCGGGTTCCTCATGCACGCAAGACCGGGAC	proteasome (prosome, macropain) subunit, beta type 10		157.35	251.32	221.33	248.3	355.67	526.98	270.9	303.87
Psmb7	NM_011187.1	ACGAGAGCAACTGAAGGGATGGTTGTTGCTGACAAAAACTGTTCAAAAATTCACTTCATATCTCCTAATATTTATTGCTGTGGTGCTGGGACAGCTGCAG	proteasome (prosome, macropain) subunit, beta type 7		863.9	809.59	1054.47	1221.3	744.87	856.5	1149.62	1353.61
Psmb8	NM_010724.2	CCTGAGGTCCTTTGGTGGTGACCAGGAAAGGAATGTTCAAATTGAGATGGCCCACGGCACAACCACACTCGCCTTCAAGTTCCAGCATGGCGTCATCGTG	proteasome (prosome, macropain) subunit, beta type 8 (large multifunctional peptidase 7)		1566.45	2973.64	3114.11	3954.53	2723.43	5881.27	3564.83	4459.08
Psmb9	NM_013585.2	TTCACCACAGATGCCATCACTCTGGCCATGAACCGAGATGGCTCTAGTGGGGGTGTCATCTACCTGGTCACCATCACAGCTGCTGGTGTGGACCATCGAG	proteasome (prosome, macropain) subunit, beta type 9 (large multifunctional peptidase 2)		358.79	625.29	645.63	819.01	824.01	1413.22	918.51	997.94
Psmd7	NM_010817.2	ATTGCTAAATGGAATTCATGGATCCCATACAATGCCGCCCAACACTTGAGCTTGGACCCTTGTGAACTTTTGAGACCACACCACCTTTTGGACCTGTAAC	proteasome (prosome, macropain) 26S subunit, non-ATPase, 7		1015.23	715.09	881.46	898.89	951.57	989.73	921.05	1095.78
Ptgdr2	NM_009962.2	GAAGCCGCTCTGTCCACTCTTGGAGGAGATGGTCCAGCTTCCAAACCACAGCAACTCTAGCCTCCGCTACATCGACCACGTGTCGGTGCTGTTGCACGGG	#N/A		9.02	3.35	8.7	10.59	3.72	5.95	2.54	5.76
Ptgs2	NM_011198.3	CCATCAGTTTTTCAAGACAGATCATAAGCGAGGACCTGGGTTCACCCGAGGACTGGGCCATGGAGTGGACTTAAATCACATTTATGGTGAAACTCTGGAC	prostaglandin-endoperoxide synthase 2		22.05	16.75	9.67	5.77	10.24	10.71	14.39	11.51
Ptprc	NM_011210.3	AGTGGATGTCTATGGTTATGTTGTCAAGCTAAGGCGACAGAGGTGTCTGATGGTGCAAGTGGAGGCACAGTATATCCTGATTCATCAGGCTTTAGTGGAA	protein tyrosine phosphatase, receptor type, C		121.27	1124.58	311.22	215.58	351.95	576.95	468.99	140.43
Pvr	NM_027514.2	CGAACACGGGTGACTTTCCCAACTCTGTTAAGCGCCAGGGCAATATGCTTCTAATCTCCACCGTAGAGGATGGTCTCAATAACACGGTCATTGTGTGCGA	poliovirus receptor		148.33	120.63	111.15	141.47	137.8	122.53	137.14	127.76
Pvrl2	NM_001159724.1	GCCGATCCTGCTGCCAGTGACCCTCTCTGTGCGCTACCCTCCAGAAGTATCCATCTCCGGCTATGATGACAACTGGTACCTTGGCCGCAGTGAGGCCATA	poliovirus receptor-related 2		135.3	103.88	150.78	192.48	140.59	185.57	149.84	204.88
Pycard	NM_023258.4	TGAAGATCGTATTGTGTGAATATAAACACGGGTGCATGTCTGCACAGAAGCTTGAAGACAAACTCCAGAGTTCTGTTTCTTACCTTGAGGTAGGGAGGAG	PYD and CARD domain containing		24.05	44.23	36.73	29.83	19.55	45.2	44.87	43.74
Raet1	NM_009018.1	TACACAGAGAATATGAGCTGGAGATCAGCTAATGATGAATCAGGGGTTATCATGAATAAATGGAACGATGATGGGGACCTTGTGCAACGATTGAAATACT	retinoic acid early transcript gamma		7.02	12.06	4.83	5.77	8.38	8.33	9.31	3.45
Rag1	NM_009019.2	GAAGCACGGGAGTGGGCCCGCAGTTCCAGAAAAGGCCGTTCGTTTCTCTTTCACAGTCATGAGAATTACGATAGAGCATGGTTCACAGAACGTGAAGGTG	recombination activating gene 1		3.01	4.69	4.83	7.7	3.72	2.38	8.47	2.3
Rel	NM_009044.2	ATGGTACAGTTTTACCAGAAATGCCCAGGTCTTCAGGAGTTCCAGGGCAAGCTGAACCTTACTATTCTTCATGCGGGTCCATCTCGAGTGGATTGCCACA	reticuloendotheliosis oncogene		83.18	221.16	102.45	90.47	78.21	110.63	130.37	73.67
Rela	NM_009045.4	GAGGCTGACCTCTGCCCAGACCGCAGTATCCATAGCTTCCAGAACCTGGGGATCCAGTGTGTGAAGAAGCGAGACCTGGAGCAAGCCATTAGCCAGCGAA	v-rel reticuloendotheliosis viral oncogene homolog A (avian)		372.82	354.53	390.47	379.19	442.27	472.26	377.56	452.35
Relb	NM_009046.2	TTCTCTTTGAGCCCATTTTACAGAATGCTGAGTCCGAAGAGGAAAAGGGGCTCCTGCAGATGGACCCCTTCTCAGGACAGATTCTCAGAGATTGTACATA	avian reticuloendotheliosis viral (v-rel) oncogene related B		101.22	283.49	295.75	190.56	193.67	291.45	204.87	195.67
Reps1	NM_001111065.1	ACACTGTAAAGGATCTCCCTCTCCCACGATTTGTTGCTTCAAAGAATGAACAGGAATCTCGCCTTGCAGCCTCCTATTCTTCAGATTCTGAAAACCAGGG	RalBP1 associated Eps domain containing protein		198.44	153.47	180.74	186.71	173.18	185.57	144.76	180.71
Ripk2	NM_138952.3	CCAGGGACATCGACCTGACACCAGTGAGGAGAATTTGCCATTTGATATACCTCATCGAGGTCTCATGATCTCTCTAATACAGAGTGGATGGGCGCAAAAC	receptor (TNFRSF)-interacting serine-threonine kinase 2		44.1	63	59.92	51.01	50.28	66.62	55.87	42.59
Rora	NM_013646.1	GTGTCAAAATGATCAAATTGTGCTTCTAAAAGCAGGCTCGCTAGAGGTGGTGTTTATTAGGATGTGCCGTGCCTTTGACTCTCAGAACAACACCGTGTAC	RAR-related orphan receptor alpha		399.88	200.39	449.43	514.89	430.16	406.84	496.93	538.68
Rorc	NM_011281.2	GGGGCCTCCTGCCACCTTGAGTATAGTCCAGAACGAGGCAAAGCTGAAGGCAGAGACAGCATCTATAGCACTGACGGCCAACTTACTCTTGGAAGATGTG	RAR-related orphan receptor gamma		680.5	274.78	496.79	398.44	968.33	929.06	811.84	643.42
Rps6	NM_009096.3	GATTAAACCTAGGCCTCAGTCATGCTTCCCAGTCACTGGTACTGATTTGTATGCACCCGCTTAGGTGTGAAGGTAGTTTTGGTGTGTATCACAAGTTAGC	ribosomal protein S6		244.54	124.66	171.07	166.5	175.98	127.28	165.08	194.52
Rrad	NM_019662.2	GAACCCAGCTTGTGGACAGGACTCTGCCTTTCTCTATGCGGGTGTCTGTGCCCTGGAGGGAGGCTGTTCAATATGGTTGCTGTTTGTTTACATGCAGATT	Ras-related associated with diabetes		18.04	60.32	30.93	17.32	27.93	52.34	26.24	18.42
Rsad2	NM_021384.4	AGCCTTATCCGGGAGAGATGGTTCAAGGACTATGGGGAGTATTTGGACATTCTTGCTATCTCCTGCGACAGCTTCGATGAGCAGGTTAATGCTCTGATTG	radical S-adenosyl methionine domain containing 2		90.2	52.27	120.81	251.19	121.97	227.21	345.39	530.62
Runx1	NM_001111021.1	ACAGTGGAGGACTTGGTCAAAATCCAGTTGTTCTACAACGTATGAAGCCTAACCGCTGGTTCTGACATACATGTGCTCAAAATGATCTGGTTGTTTGGAT	runt related transcription factor 1		295.65	301.59	375.01	307.97	396.64	396.13	327.62	262.43
Runx3	NM_019732.2	GATGTGCCGGATGGAACGGTGGTGACCGTGATGGCCGGCAATGATGAGAACTACTCCGCCGAGCTGCGCAACGCTTCCGCTGTCATGAAGAACCAAGTGG	runt related transcription factor 3		18.04	32.17	18.36	22.14	38.17	38.07	20.32	11.51
S100a8	NM_013650.2	TGGACATCAATAGTGACAATGCAATTAACTTCGAGGAGTTCCTTGCGATGGTGATAAAAGTGGGTGTGGCATCTCACAAAGACAGCCACAAGGAGTAGCA	S100 calcium binding protein A8 (calgranulin A)		48.11	58.98	9.67	25.99	17.69	2.38	18.62	41.44
S100b	NM_009115.3	ACCGAGAATCAAAATTCTGCTCGGCAGACTTCTCCTTTCAGGATGATCGCTTTGTTCCTGGAGGACAGAGGAGGGGAATGGCCAGAGTCTTTTTCTAGTT	S100 protein, beta polypeptide, neural		31.07	16.75	36.73	45.23	37.24	20.22	27.94	44.89
Saa1	NM_009117.3	GGCAAAGACCCCAATTACTACAGACCTCCTGGACTGCCTGACAAATACTGAGCGTCCTCCTATTAGCTCAGTAGGTTGTGCTGGGGGCCTGAGGGTGGGG	serum amyloid A 1		9.02	4.02	10.63	15.4	5.59	8.33	8.47	17.27
Sbno2	NM_183426.1	GAGTGCAGACCGTGCCATTCAACAGTTTGGCCGCACCCACAGGTCCAACCAGGTCTCAGCACCCGAGTACGTCTTCCTTATCTCAGAACTGGCAGGGGAG	strawberry notch homolog 2 (Drosophila)		484.06	292.87	350.84	422.5	431.09	398.51	443.59	451.2
Sele	NM_011345.2	TCAGTGGCTGCCGAAGTATTCTTGAACATTGTGTTCTGTGTCCTGGCACTGAAGCCAGCATGAGATCCATCATTCTTATGTCAGCTCAAGGGTCAAAAGG	selectin, endothelial cell		9.02	8.04	10.63	10.59	3.72	8.33	9.31	6.91
Sell	NM_001164059.1	GTCCAAGTGTGCTTTCAACTGTTCTGAGGGAAGAGAGCTACTTGGGACTGCAGAAACACAGTGTGGAGCATCTGGAAACTGGTCATCTCCAGAGCCAATC	selectin, lymphocyte		11.02	1079.01	38.66	21.17	35.38	97.55	278.52	9.21
Selplg	NM_009151.3	GCTTTCCCAGGTCCCTGGCTTGGAGGGATGGTCCTTCCTTTGGGCCCGTGTGAACCAACGAGTTTCCGTACAGTGACAGAATGACCTCGCGCTGCGGCCT	selectin, platelet (p-selectin) ligand		98.22	714.42	269.66	155.91	323.09	555.53	281.9	120.86
Serpinb2	NM_001174170.1	TGGGCTTTATCCTTTCCGTGTGAACTCGCATGAGAGCATACCTGTCCAGATGATGTTCCTCCATGCAAAGCTGAACATTGGATACATAAAGGACCTGAAG	serine (or cysteine) peptidase inhibitor, clade B, member 2		8.02	6.7	11.6	9.62	7.45	10.71	11.01	5.76
Serping1	NM_009776.3	TCTGCCATCTCCTTTGGCCGAAGCTTACCCATCTTTGAGGTGCAGCGACCTTTCCTCTTCCTGCTCTGGGACCAGCAACACAGGTTCCCAGTCTTCATGG	serine (or cysteine) peptidase inhibitor, clade G, member 1		158.35	707.72	589.57	564.93	513.03	981.4	319.15	273.94
Sh2b2	NM_018825.3	GGAAATGCCTGAAAAGGACAACACATTTGTGCTCAAGGTGGAGAACGGAGCAGAATACATCCTGGAAACGATAGACTCACTGCAGAAGCACTCGTGGGTG	SH2B adaptor protein 2		62.14	152.13	90.85	50.05	50.28	57.1	75.34	44.89
Sh2d1a	NM_011364.3	TTGTATCAAGGTTACATCTACACATATCGAGTGTCCCAGACAGAAACAGGTTCTTGGAGTGCCGAGACAGCACCTGGAGTACATAAAAGATTTTTCCGGA	SH2 domain protein 1A		8.02	79.75	34.79	10.59	20.48	36.88	37.25	16.11
Sh2d1b1	NM_012009.4	ATCTAAGGATACTGAAGGAGCAAACATGTCCTTCCTACCTGTGAGGTCGTGGTCCTGATGGGGGCTGTGACCCAACCTGAAACTGTAGGTTTTTTCACCT	SH2 domain protein 1B1		17.04	12.06	15.46	22.14	28.86	34.5	18.62	14.96
Sigirr	NM_023059.3	CTGGGTCAGCGCCAACTTCTCAGAGATTGTGTCCAGTGTCCTGGTGCTCAACTTGACCAATGCAGAGGACTATGGAACCTTCACCTGTTCTGTCTGGAAT	single immunoglobulin and toll-interleukin 1 receptor (TIR) domain		183.4	132.7	150.78	159.76	202.05	218.88	164.23	174.96
Siglec1	NM_011426.3	ATTGGCTTCAGGAGGGACCGGCTTCCTCACTCCAGTTCCTGGTGACTACACGGGCTCACGCTGGTGCTTACTTTTGCCAGGTGCATGATACACAAGGCAC	sialic acid binding Ig-like lectin 1, sialoadhesin		41.09	197.71	125.65	171.31	114.52	159.4	83.81	97.84
Slamf1	NM_013730.4	AAGTGTGGTTCTCTGATTAAGTCAAAGCAACACTGTTTGGCAATGCTGCTGTAAAGTTGCCTGGAATACTCAGAGGAACTTGTCCCAGGGAGGTTTTTTT	signaling lymphocytic activation molecule family member 1		5.01	49.59	2.9	5.77	8.38	17.84	12.7	3.45
Slamf6	NM_030710.2	CCAAGAATGCTGTCAGCAATTTGTCAGTCTCTGTTTCGACCCAGAGTCTCTGCAAAGGGGTTCTAACTAATCCACCCTGGAATGCAGTATGGTTTATGAC	SLAM family member 6		10.02	117.28	16.43	9.62	20.48	35.69	49.1	4.6
Slamf7	NM_144539.5	TACCGTGCAGAGATTTACAGTACATCGAGTCAGGCTTCCTTAATCCAGGAGTATGTGCTGCATGTCTACAAGCATTTGTCAAGGCCCAAGGTCACCATAG	SLAM family member 7		18.04	168.89	91.82	29.83	43.76	133.23	64.34	28.78
Slc11a1	NM_013612.2	CATGTACTTCCTGATTGAGGCCACCATCGCCCTATCGGTGTCCTTCATCATCAACCTCTTCGTCATGGCTGTTTTTGGTCAGGCCTTCTACCAGCAAACC	solute carrier family 11 (proton-coupled divalent metal ion transporters), member 1		34.07	57.64	81.19	74.11	68.9	108.25	48.25	49.49
Slc7a11	NM_011990.2	CCGGGGTCGGTTTTCTTATCACCTTGACTGGGGTCCCTGCATATTATCTCTTCATTGTATGGGACAAGAAACCCAAGTGGTTCAGACGATTATCAGACAG	solute carrier family 7 (cationic amino acid transporter, y+ system), member 11		14.03	15.41	12.56	17.32	5.59	15.46	13.54	8.06
Smad2	NM_010754.4	TCACAGCTTGGATTTGCAGCCAGTTACTTACTCGGAACCTGCATTCTGGTGTTCAATCGCATACTATGAACTAAACCAGAGGGTTGGAGAGACCTTCCAT	SMAD family member 2		272.6	276.12	263.86	246.38	306.33	266.47	272.59	249.77
Smad3	NM_016769.3	GTGTATCGCCACCTGACTCCTTGTTTAATGACAGAGGTCTGGGATGTCACAGTCCAAAAGGAAAGTGCCTTTCTCCATGGCTGGAGTATGGAGTTTACCT	SMAD family member 3		559.23	380	690.09	833.44	825.87	712.56	531.63	725.15
Smad4	NM_008540.2	TCCTAGGGAGAAGGTTTTGTATAAAACACTAAAAGCAGTGTCACTCTGCCTGCTGCTTCACTGTTCTGCAAGGTGGCAGTACTTCAACTGAAATAATGAA	SMAD family member 4		504.11	430.26	524.82	492.75	538.17	424.68	446.13	465.02
Smn1	NM_011420.2	GAAACCTGTGTCGTGGTTTATACTGGATATGGAAACAGAGAGGAGCAAAACTTATCTGACCTACTTTCCCCGACCTGTGAAGTAGCTAATAGTACAGAAC	survival motor neuron 1		250.55	257.35	245.49	218.47	226.25	191.52	210.79	189.92
Smpd3	NM_021491.3	TAAGTTGAAAGAGCAGCTACACGGCTACTTCGAGTACATCCTGTATGATGTTGGGGTCTACGGTTGTCATGGTTGCTGCAATTTCAAATGTCTCAACAGC	sphingomyelin phosphodiesterase 3, neutral		12.03	85.78	41.56	35.61	14.9	14.27	13.54	23.02
Snai1	NM_011427.2	TCACTGCCAGGACTCCTTCCAGCCTTGGTCCGGGGACCTGTGGCGTCCATGTCTGGACCTGGTTCCTGCTTGGCTCTCTTGGTGGCCTTTGCCGCAGGTG	snail homolog 1 (Drosophila)		25.06	13.4	14.5	7.7	32.59	14.27	16.08	5.76
Socs1	NM_009896.2	CAGCTTGTGTCTGGGGCCAGGACCTGAATTCCACTCCTACCTCTCCATGTTTACATATTCCCAGTATCTTTGCACAAACCAGGGGTCGGGGAGGGTCTCT	suppressor of cytokine signaling 1		29.06	89.81	62.82	56.78	73.56	126.1	71.11	63.31
Socs3	NM_007707.2	CCGCGACAGCTCGGACCAGCGCCACTTCTTCACGTTGAGCGTCAAGACCCAGTCGGGGACCAAGAACCTACGCATCCAGTGTGAGGGGGGCAGCTTTTCG	suppressor of cytokine signaling 3		51.11	59.65	59.92	42.35	74.49	65.43	36.4	39.13
Spink5	NM_001081180.1	TTCCAGCTCCTCTAGGGACTCTGACATGTGCAAAAACTACCGAATATTACCCAGAATGGGTTATCTTTGCCCAAAGAATCTAAACCCTGTCTGTGGTGAT	serine peptidase inhibitor, Kazal type 5		13.03	4.69	5.8	9.62	10.24	8.33	12.7	8.06
Spn	NM_001037810.1	GCAACCAGTTCTGTGGAGAGTTCCAGTGTGGCCCGTGGCACCTCAGTTTCCAGCAGAAAAACATCCACGACGTCTACCCAAGATCCCATAACCACCAGGT	sialophorin		30.07	477.85	88.92	43.31	103.35	260.52	164.23	29.93
Spp1	NM_009263.3	TGAATCTGACGAATCTCACCATTCGGATGAGTCTGATGAGACCGTCACTGCTAGTACACAAGCAGACACTTTCACTCCAATCGTCCCTACAGTCGATGTC	secreted phosphoprotein 1		15345.76	623.28	5444.37	4525.24	7954.26	986.16	5568.61	9139.17
St6gal1	NM_001252506.1	GCCAGGCATCCTCATCCTTCTCCATAAGTCATTTTATGGCTGCTCTCCTGGTTACCACTGCTTGAAGGAGTGTTTTTATTCAACAGGCCCAGCCTGCTTC	beta galactoside alpha 2,6 sialyltransferase 1		230.51	329.06	339.25	403.25	319.36	359.25	629.83	530.62
Stat1	NM_009283.3	ACGCTGGGAACAGAACTAATGAGGGGCCTCTCATTGTCACCGAAGAACTTCACTCTCTTAGCTTTGAAACCCAGTTGTGCCAGCCAGGCTTGGTGATTGA	signal transducer and activator of transcription 1		1017.24	1975.06	1566.72	1832.42	2434.79	3825.68	2488.86	2367.67
Stat2	NM_019963.1	AGTGGGACCACTACAGCTCAGACTCCAATCACTTTTTATTACAGCATAACTTGCGAAAATTCAGCCGGGATATTCAGACCTTTCCCAATGGCCCTACCCA	signal transducer and activator of transcription 2		395.87	506.67	605.04	768	631.28	886.24	965.07	963.41
Stat3	NM_213659.2	GGGGTCACTTTCACTTGGGTGGAAAAGGACATCAGTGGCAAGACCCAGATCCAGTCTGTAGAGCCATACACCAAGCAGCAGCTGAACAACATGTCATTTG	signal transducer and activator of transcription 3		1285.83	931.57	1087.33	1008.6	1442.25	1208.61	1193.64	1189.01
Stat4	NM_011487.4	TAGAGACCAGCTCATTACCTGTCGTGATGATTTCTAATGTCAGCCAACTACCTAATGCATGGGCATCCATCATTTGGTACAATGTATCAACTAACGACTC	signal transducer and activator of transcription 4		8.02	83.77	16.43	9.62	21.41	46.39	34.71	11.51
Stat5b	NM_011489.3	TGAGGGTGTACCTGGACATGGGAGAGGTTTTTAACTGGAAAGTGTGTCCCCTATCTGCATGCTGGTCTCTCTCTCTCTCTGCCCAACTCTTGCACCCAAA	signal transducer and activator of transcription 5B		276.61	338.45	428.17	461.96	379.88	546.02	508.78	490.34
Stat6	NM_009284.2	CATTGTATAAGACAGCAACCCAGTATCATTTGGGGAGTAACTATGTGGCTGTGACATGCATAAAGCTCTAGCCTGGGTAACTTGATGCTTCCAGTGTTTC	signal transducer and activator of transcription 6		547.2	603.17	614.7	605.35	595.89	666.16	606.98	560.55
Syk	NM_001198977.1	TGAGGCTTCGCAATTACTACTACGACGTGGTTAACTAACAGCTCCGGCGCCTGTCCGTGCACACCACGGATTCCCAAGCGATCACAGGAAATTCATTCAG	spleen tyrosine kinase		42.09	601.83	172.04	109.71	116.39	242.67	231.11	52.95
Syt17	NM_138649.1	AACTGGAAAACGCCAGCCTAGTATTCACAGTGTTCGGCCACAACATGAAAAGCAGCAATGACTTCATCGGGAGGATCGTCATCGGCCAGTATTCCTCCGG	synaptotagmin XVII		15.03	4.02	21.26	9.62	15.83	15.46	15.24	11.51
Tab1	NM_025609.2	TGTGCAAATCTACAGTGGATGGGTTACAGGTTACACAGCTAAACATGGACCACACCACCGAGAACGAGGACGAGCTCTTTCGGCTTTCGCAACTGGGTTT	TGF-beta activated kinase 1/MAP3K7 binding protein 1		356.78	186.98	356.64	369.56	367.78	356.87	304.76	359.12
Tal1	NM_011527.2	CCGATCTATCCTAAAGCTAGGCCTGCCTATAATGAAGTTCAAGCTCATGAAACAAAGTGCGCAGAAGTCCTGTGTATCTGTCATTGTATTGGTGTCACTC	T cell acute lymphocytic leukemia 1		10.02	13.4	29.96	17.32	6.52	10.71	19.47	5.76
Tank	NM_011529.1	CAATCAAAGGTGAGACGACAAGAAGTTTCTTCTGGAAAAGAATCCGCCAAGGGTCTCAACATCCCTCTGCATCACGAAAGGGATAATATAGAGAAGACTT	TRAF family member-associated Nf-kappa B activator		616.36	371.96	465.86	486.02	480.44	478.21	447.83	560.55
Tap1	NM_001161730.1	TGGCCATTCCCTTCTTCACGGGCCGCATCACTGACTGGATTCTTCAGGATAAGACAGTTCCTAGCTTCACCCGCAACATATGGCTCATGTCCATTCTCAC	transporter 1, ATP-binding cassette, sub-family B (MDR/TAP)		662.46	1113.86	1263.23	1878.62	1613.57	2367.26	2134.16	2321.62
Tap2	NM_011530.2	TCCAGGCCGGACCTGCCTTTCCTCATAGCTGCCTTCTTCTTCCTTGTGGTGGCTGTGTGGGGGGAGACATTAATCCCTCGCTATTCGGGTCGTGTAATTG	transporter 2, ATP-binding cassette, sub-family B (MDR/TAP)		410.9	538.16	586.67	649.62	676.9	1216.94	673.01	803.42
Tapbp	NM_009318.2	AGGGAGTTTCAGGTCAGTCGGGGTTACTTGGCGGGGCTTTGTTGAGAGAACTAAATATAAGAACACACATGCGTAGAGTCCCAGGGTTGAGAAGAACCAG	TAP binding protein		634.4	814.28	926.89	929.69	1484.15	1752.25	1032.79	1111.89
Tbk1	NM_019786.4	ATACACTGTTCTAGAGGAGCCGTCCAATGCGTATGGACTTCCAGAATCAGAATTTCTCATTGTCTTACGAGATGTGGTGGGCGGGATGAATCATCTCCGA	TANK-binding kinase 1		192.42	209.1	202.97	251.19	208.56	261.71	248.89	273.94
Tbx21	NM_019507.1	CACTAAGCAAGGACGGCGAATGTTCCCATTCCTGTCCTTCACCGTGGCTGGGCTGGAGCCCACAAGCCATTACAGGATGTTTGTGGATGTGGTCTTGGTG	T-box 21		14.03	23.46	15.46	15.4	17.69	23.79	19.47	11.51
Tcf7	NM_009331.3	CTTTCCCAAGAAGCTCACCAGCATTAACAACTAGTCAATATAGTTGGCCTAAACCCAGTGTGCACCCTTCCTATCAGGCTCTTCCCAGTTCCATTTCCAG	transcription factor 7, T cell specific		37.08	487.9	45.43	16.36	30.73	95.17	151.53	18.42
Tdo2	NM_019911.2	AGAGTCTACAGTTCCGGCTGCTGGAAAATAAGATTGGTGTTCTTCAGAGCTTGAGAGTCCCTTACAACAGGAAACACTATCGTGATAACTTTGGAGGAGA	tryptophan 2,3-dioxygenase		8.02	8.71	11.6	9.62	4.66	9.52	3.39	9.21
Tek	NM_013690.2	GAGACCATCATTTGCCCAGATATTGGTGTCCTTAAACAGGATGCTGGAAGAACGGAAGACATACGTGAACACCACACTGTATGAGAAGTTTACCTATGCA	endothelial-specific receptor tyrosine kinase		30.07	170.23	193.3	156.87	53.07	46.39	73.65	80.57
Tfe3	NM_172472.3	GAGGACTCTGTGCTGACCTTATTCTTGGGGAAGGGAACAGATTTTGACCTAGATCAAGTGTAACTTAGGTCCTCACCCTTGGGACGACCTTGCCTTTTCT	transcription factor E3		143.32	146.1	175.91	154.95	194.6	223.64	140.53	153.09
Tfeb	NM_001161723.1	CCTACCACCTGCAACAGTCCCAGCATCAGAAGGTTCGGGAGTATCTGTCTGAGACCTATGGGAACAAGTTTGCTGCCCACGTGAGCCCAGCCCAAGGTTC	transcription factor EB		144.32	143.42	137.24	125.11	198.32	222.45	163.38	116.25
Tfrc	NM_011638.3	CTGAACCAGTTCAAAACAGATATCAGGGATATGGGTCTAAGTCTACAGTGGCTGTATTCCGCTCGTGGAGACTACTTCCGTGCTACTTCTAGACTAACAA	transferrin receptor		1241.73	451.71	891.13	1111.58	835.18	984.97	924.43	1305.27
Tgfb1	NM_011577.1	GGAGTTGTACGGCAGTGGCTGAACCAAGGAGACGGAATACAGGGCTTTCGATTCAGCGCTCACTGCTCTTGTGACAGCAAAGATAACAAACTCCACGTGG	transforming growth factor, beta 1		429.95	546.88	437.83	330.11	439.47	522.22	375.87	267.04
Tgfb2	NM_009367.1	CCCAAAGCCAGAGTGGCCGAGCAGCGGATTGAACTGTATCAGATCCTTAAATCCAAAGACTTAACATCTCCCACCCAGCGCTACATCGATAGCAAGGTTG	transforming growth factor, beta 2		183.4	91.82	258.06	296.42	177.84	140.37	190.47	432.79
Tgfb3	NM_009368.2	TCATGTAATTAGTTTCTGGGCCAGCAACTAGCTATCTCAGGTCCCTTAGAGATGCTGGACTCAAAAGCAGAGGTCAGAATTGGTTCTCTCATGTATTCCC	transforming growth factor, beta 3		1004.21	640.7	2133.09	4259.62	1771.86	1633.29	3158.48	4261.11
Tgfbr1	NM_009370.2	TCAGAAGTAGTGGCCAGCTGTGTCTCTAGTAGGACAGTAAAGGCATGAAGCTCAGCCTGTAATCCTGCTACTACAGTAGTACTCCAGAAGTGCCTTGAGG	transforming growth factor, beta receptor I		382.84	481.87	708.45	460.99	759.77	851.74	512.16	437.39
Tgfbr2	NM_009371.2	TGTGCAAGTTTTGCGATGTGAGACTGTCCACTTGCGACAACCAGAAGTCCTGCATGAGCAACTGCAGCATCACGGCCATCTGTGAGAAGCCGCATGAAGT	transforming growth factor, beta receptor II		1192.62	1532.06	1968.79	2432.97	2070.73	1909.27	1865.8	2554.13
Thbd	NM_009378.3	CCCTTTGACATGACAATAGGACATTGCTATCTTGAGACATACTGGGCCACATTCATAGCTTTCCAAGGATGTATGTGGTCCTGCCTCAACATATCAGAGC	thrombomodulin		65.14	284.16	239.7	229.05	165.73	189.14	129.52	104.74
Thbs1	NM_011580.3	TGGAGAGCGCGGAGCTGGATGTACCCATCCAGAGCATCTTCACCAGGGATCTGGCCAGCGTTGCCAGGCTCCGAGTTGCAAAGGGAGATGTCAATGACAA	thrombospondin 1		2029.46	718.45	1304.79	1213.6	1805.38	636.42	1237.66	1262.68
Thy1	NM_009382.3	ACTTTTGTGAGCTTCAAGTCTCGGGCGCGAATCCCATGAGCTCCAATAAAAGTATCAGTGTGTATAGAGACAAGCTGGTCAAGTGTGGCGGCATAAGCCT	thymus cell antigen 1, theta		123.27	708.39	433.96	208.84	325.88	324.75	317.46	188.77
Ticam1	NM_174989.4	TCCAGTCTCTTCCCCACAGTCCCAATCCTTTCCATCAGCCTCCTCCCCAGCCCCACAGACTCCAGGACCTCAGCCTCTCATTATTCACCATGCCCAGATG	toll-like receptor adaptor molecule 1		105.23	82.43	86.99	100.09	134.08	147.51	119.36	100.14
Ticam2	NM_173394.2	TTCTAAGAAATGCTTAGACGTGAGTCTGCTTCCAAGAAATCTGTGGCACACAAGAAAGGTACACTTCTGCAGCCCTAGGATTGGGCTACTTTCGAATGAC	toll-like receptor adaptor molecule 2		17.04	54.96	30.93	29.83	18.62	44.01	24.55	24.17
Tie1	NM_011587.2	GGGCTCAAGATGAACGCAGCCATCAAGATGCTAAAAGAGTATGCGTCTGAAAATGACCATCGAGACTTTGCAGGTGAACTAGAAGTTCTGTGCAAACTAG	tyrosine kinase with immunoglobulin-like and EGF-like domains 1		53.12	154.81	230.03	146.29	88.45	103.49	107.51	67.91
Tigit	NM_001146325.1	GCAGAAGATGACTATGCTGACCCACAGGAATACTTTAATGTCCTGAGCTACAGAAGCCTAGAGAGCTTCATTGCTGTATCGAAGACTGGCTAACGACAGC	T cell immunoreceptor with Ig and ITIM domains		16.04	28.15	21.26	13.47	27.93	55.91	28.78	10.36
Timd4	NM_178759.4	GAATCATCTCCAGGAAGTCAACAAAATATACACTTTTGGGGAAGGTCCAGTTTGGTGAAGTGTCCTTGACCATCTCAAACACCAATCGAGGTGACAGTGG	T cell immunoglobulin and mucin domain containing 4		7.02	296.89	41.56	55.82	13.04	19.03	73.65	54.1
Tirap	NM_001177846.1	AGGAGGTGCAAACCCATGCAATCTACCTGGAATCGGCTGTCTTCACCATTTTATGACTTTGTTTGCCTAGCTGACGGATCTCAAATGCCCTCCTGGCCAG	toll-interleukin 1 receptor (TIR) domain-containing adaptor protein		71.16	59.65	91.82	161.68	79.14	105.87	104.13	164.6
Tlr1	NM_030682.1	TCAGCACTACGATCGGTTTGGAACTGTCTAACATCAAGTGTGTGCTTGAAGACCAGGGCTGCTCTTATTTCTTACGTGCTTTGTCAAAGCTTGGAAAGAA	toll-like receptor 1		30.07	157.5	81.19	51.01	82.87	116.58	71.11	34.53
Tlr2	NM_011905.2	GCAGGCGGTCACTGGCAGGAGATGTGTCCGCAATCATAGTTTCTGATGGTGAAGGTTGGACGGCAGTCTCTGCGACCTAGAAGTGGAAAAGATGTCGTTC	toll-like receptor 2		63.14	87.8	148.84	105.86	108.01	165.35	121.9	124.31
Tlr3	NM_126166.2	TTTCTCTGGGCTGAAGTGGACAAATCTCACCCAGCTCGATCTTTCCTACAACAACCTCCATGATGTCGGCAACGGTTCCTTCTCCTATCTCCCAAGCCTG	toll-like receptor 3		250.55	119.96	222.3	357.05	413.4	403.27	355.55	467.32
Tlr4	NM_021297.2	AACGGCAACTTGGACCTGAGGAGAACAAAACTCTGGGGCCTAAACCCAGTCTGTTTGCAATTAATAAATGCTACAGCTCACCTGGGGCTCTGCTATGGAC	toll-like receptor 4		161.35	157.5	229.06	220.39	185.29	164.16	183.7	230.21
Tlr5	NM_016928.2	CTGGGGACCCAGTATGCTAACTTGACCATTGGTCCAGGGGCTTTCAGAAACCTGCCCAATCTTAGGATCTTGGACTTGGGCCAAAGCCAGATCGAAGTCT	toll-like receptor 5		10.02	30.16	31.89	25.02	14.9	19.03	18.62	11.51
Tlr6	NM_011604.3	ACCTGGATGTCTCACACAATCGGTTGCAAAACATCTCTTGCTGCCCTATGGCGAGCCTGAGGCATCTAGACCTCTCATTCAATGACTTTGATGTACTGCC	toll-like receptor 6		71.16	107.9	96.65	117.41	103.35	139.18	104.13	110.5
Tlr7	NM_133211.3	TCTGCAGGAGCTCTGTCCTTGAGTGGCCTGCAAATCCACAGGCTCACCCATACTTCTGGCAGTGCCTGAAAAATGCCCTGACCACAGACAATCATGTGGC	toll-like receptor 7		25.06	47.58	42.53	38.5	54.93	70.19	36.4	23.02
Tlr8	NM_133212.2	TCCATAAAGCGAACTATTCCAGAAGCTATCCTTGTGACGAGATAAGGCACAACTCCCTTGTGATTGCAGAATGCAACCATCGTCAACTGCATGAAGTTCC	toll-like receptor 8		34.07	60.99	108.25	89.5	101.49	117.77	47.41	44.89
Tlr9	NM_031178.2	GGCCACAATTTCAGTTTTGTGACCCATCTGTCCATGCTACAGAGCCTTAGCCTGGCACACAATGACATTCATACCCGTGTGTCCTCACATCTCAACAGCA	toll-like receptor 9		33.07	49.59	57.99	44.27	58.66	91.6	55.03	32.23
Tmed1	NM_010744.3	GCGAGTTCACATTTCTGCTTCCCGCCGGGAGAAAGCAGTGTTTCTATCAGTCCGCACCGGCCAATGCTAGTCTTGAGACCGAGTACCAGGTGATCGGAGG	transmembrane emp24 domain containing 1		179.39	114.6	152.71	167.46	184.35	178.44	167.62	155.39
Tmem173	NM_028261.1	GCAGACTTCCAACCCTCCAGCTTCTGGTCACGTGTGTTCAATGGGAGCTTAAGTAGATGGCGAGAGGGAGAAGGAACATTTGTTCTGTTAGCTGTATACA	transmembrane protein 173		142.31	134.04	96.65	133.77	211.36	170.11	132.06	155.39
Tnf	NM_013693.1	TTCCTGAGTTCTGCAAAGGGAGAGTGGTCAGGTTGCCTCTGTCTCAGAATGAGGCTGGATAAGATCTCAGGCCTTCCTACCTTCAGACCTTTCCAGACTC	tumor necrosis factor		7.02	33.51	27.06	8.66	13.97	42.82	18.62	17.27
Tnfaip3	NM_009397.2	GGCTGAACAACTTCTTCCTCAGGCTTTGTATTTGAGCAATATGCGGAAAGCTGTGAAGATACGAGAGAGAACCCCAGAAGACATTTTCAAACCTACCAAT	tumor necrosis factor, alpha-induced protein 3		55.12	193.02	93.75	54.86	46.55	136.8	93.97	52.95
Tnfrsf10b	NM_020275.3	CTGGTTCACATAAGATCCCATATAATGTGCAGGATGGCTAAACTTGCTGAGAGCTGACTCTGTGGTCTCCTGTCCCAGATTCTAGCGATATTCATTACTA	tumor necrosis factor receptor superfamily, member 10b		237.52	98.52	133.38	153.99	287.71	234.35	177.78	210.64
Tnfrsf11a	NM_009399.3	ATCTCTGTGGTAGTAGTGGCTGCCATCATCTTCGGCGTTTACTACAGGAAGGGAGGGAAAGCGCTGACAGCTAATTTGTGGAATTGGGTCAATGATGCTT	tumor necrosis factor receptor superfamily, member 11a		548.21	191	598.27	691.97	817.49	748.24	592.59	849.46
Tnfrsf11b	NM_008764.3	CCGGAGTGTCCCAAAGCCCCACCACTAGCTCCCAAGGTTCCTAAAAAGGAACAAGGTTTGTCCAGACAGAGACTAATAGATCAAAGGCAGGGCATACTTC	tumor necrosis factor receptor superfamily, member 11b (osteoprotegerin)		8.02	8.71	8.7	9.62	10.24	10.71	6.77	8.06
Tnfrsf12a	NM_001161746.1	AGCCTCAATCTGGGTCACAAAGCGACCCATACTAAGGAACTGCAGCATTTGCACAAGGGAATCTCTTGTTCCCCACAAGTCCTGGCAGTCTGGCTGACTT	tumor necrosis factor receptor superfamily, member 12a		797.75	321.02	458.13	855.58	465.54	315.24	619.68	1119.95
Tnfrsf13b	NM_021349.1	GTCCAGGATTGAGGCTAAGTAGCGACCAGCTGACTCTCTACTGCACACTGGGGGTCTGCCTCTGCGCCATCTTCTGCTGTTTCTTGGTGGCCTTGGCCTC	tumor necrosis factor receptor superfamily, member 13b		9.02	63.67	27.06	15.4	12.1	32.12	30.48	14.96
Tnfrsf13c	NM_028075.2	AATGCACTGCGGGTGGCTCATTACTGAGCATAACTTTTGCTTCAGGGGACCTGATGCCTCTGGACTTCATGGGCATCTGTATTCACGTGCACATCCTACA	tumor necrosis factor receptor superfamily, member 13c		8.02	115.27	11.6	15.4	5.59	16.65	40.63	9.21
Tnfrsf14	NM_178931.2	ACAGACACCACCTGCTCCTCCCAGGTCGTCTACTACGTTGTGTCCATCCTTTTGCCACTTGTGATAGTGGGAGCTGGGATAGCTGGATTCCTCATCTGCA	tumor necrosis factor receptor superfamily, member 14 (herpesvirus entry mediator)		70.15	306.28	166.24	112.6	135.01	262.9	180.32	87.48
Tnfrsf17	NM_011608.1	CCTCATGGCGCAACAGTGTTTCCACAGTGAATATTTTGACAGTCTGCTGCATGCTTGCAAACCGTGTCACTTGCGATGTTCCAACCCTCCTGCAACCTGT	tumor necrosis factor receptor superfamily, member 17		5.01	6.7	8.7	10.59	6.52	5.95	2.54	8.06
Tnfrsf18	NM_009400.2	CTCCCCTCAACAGTGGCGGAAGTGGGTGTATGAGAGCGGTGAGTTACGATTGGGCCCTATGGCTGCCTTTCTCATTTGACAGCTCTGTTGGAGTAGGGTC	tumor necrosis factor receptor superfamily, member 18		21.05	45.57	23.2	12.51	22.35	36.88	11.01	6.91
Tnfrsf1a	NM_011609.2	CTCCTTGCCAAGCTGACAAGGACACGGTGTGTGGCTGTAAGGAGAACCAGTTCCAACGCTACCTGAGTGAGACACACTTCCAGTGCGTGGACTGCAGCCC	tumor necrosis factor receptor superfamily, member 1a		1475.24	731.85	1160.78	1356.03	1721.58	1515.52	1268.13	1438.79
Tnfrsf1b	NM_011610.3	GTGTGTGTCCATGTTTGCATGTATGTGTGTGCCAGTGTGTGGAGGCCAGAGGTTGGCTTTGGGTGTGTTTGATCACTCTCAGTTACTGAGGCAGGGCTCT	tumor necrosis factor receptor superfamily, member 1b		184.41	234.57	182.67	141.47	267.22	346.17	148.15	81.72
Tnfrsf4	NM_011659.2	ATGGTGAGCCGCTGTGATCATACCAGGGATACTCTATGTCATCCGTGTGAGACTGGCTTCTACAATGAAGCTGTCAATTATGATACCTGCAAGCAGTGTA	tumor necrosis factor receptor superfamily, member 4		3.01	45.57	16.43	4.81	10.24	32.12	16.08	3.45
Tnfrsf8	NM_009401.2	GAGCCCCGGGTATCCACGGAACACACCAATAACAGGATTGAGAAAATCTACATCATGAAGGCCGACACAGTGATCGTGGGCTCTGTAAAAACTGAAGTCC	tumor necrosis factor receptor superfamily, member 8		7.02	12.06	9.67	7.7	4.66	11.9	6.77	9.21
Tnfrsf9	NM_001077508.1	TCTTCAGAGCAGTTCAAGGGCCTGCTTCTCCTGTTTCCTCTGTGTCAGGCTTTTCAATAAAAAGGCCGTTTAGGAAAGGGACAAAGCACTGTGAGGTGGG	tumor necrosis factor receptor superfamily, member 9		7.02	8.04	14.5	13.47	13.04	14.27	7.62	8.06
Tnfsf10	NM_009425.2	GTTCACCATGCTTGCTTTGTCCAGATTGCGACTGTCACCCAGTCCTCTGGCTCTTCCATCTGTCTGTCCACTCCACCTACCAAGATGTTGAACACTTGTT	tumor necrosis factor (ligand) superfamily, member 10		145.32	161.52	237.76	222.32	308.19	435.39	267.51	336.1
Tnfsf11	NM_011613.3	CCAGCGAGGCAAGCCTGAGGCCCAGCCATTTGCACACCTCACCATCAATGCTGCCAGCATCCCATCGGGTTCCCATAAAGTCACTCTGTCCTCTTGGTAC	tumor necrosis factor (ligand) superfamily, member 11		6.01	126	151.74	6.74	13.04	28.55	32.17	6.91
Tnfsf12	NM_011614.3	TCAAAGGCAGCCAGAGCTTGTTCACATGTTTTCCATTCCACAGACGTATCCTTGCTCTTCTTTAACATCCCATCCCACCACAACTATCCACCTCACTAGC	tumor necrosis factor (ligand) superfamily, member 12		25.06	76.4	97.62	55.82	90.32	134.42	44.87	21.87
Tnfsf13	NM_023517.2	AAAAAGATATATGTTAGGTGCCTCGATATGCATGCCATTCATCCTCCCCATTCTCCTATACACTTCCGAGCTGGGCACTGAGCTTTACGCCTTAAATCAC	tumor necrosis factor (ligand) superfamily, member 13		135.3	51.6	121.78	100.09	150.84	172.49	112.59	113.95
Tnfsf13b	NM_033622.1	TCTGCAAAGACCCTGCCACCACCGTGCCTCTGTTTTTGCTCCGAGAAAGGAGAAGATATGAAAGTGGGATATGATCCCATCACTCCGCAGAAGGAGGAGG	tumor necrosis factor (ligand) superfamily, member 13b		18.04	30.83	42.53	33.68	53.07	59.48	31.32	31.08
Tnfsf14	NM_019418.2	CAGGAAGAAAGAATCAAGCTGGGGTATTTATGCTTCTGATGCAAACACTGAGATTTCGGCTTTCTGGGTTTTGAGCTGGAGGCAAGAAACCTTCCCAGAG	tumor necrosis factor (ligand) superfamily, member 14		14.03	23.46	20.3	10.59	12.1	24.98	11.85	12.66
Tnfsf15	NM_177371.3	AAGACTCACAAGCCCGAGTTGCAGTTACTTTTCTGAAGCAACATAGTATGTTAATGGAATGGCCAGAACTCTACTCTTGGCACATGGCACTGAATTTGAT	tumor necrosis factor (ligand) superfamily, member 15		5.01	17.42	10.63	6.74	8.38	11.9	12.7	10.36
Tnfsf18	NM_183391.3	GCACAGTGAGAACATGGGTAGATGAACCCTAAGACTCTTACCTCAATTCAGAACTCGCAAGGAGTTAAGTGAGTGGGGTCTTCATTAGACCATTCACATG	tumor necrosis factor (ligand) superfamily, member 18		20.04	8.04	12.56	10.59	6.52	16.65	7.62	14.96
Tnfsf4	NM_009452.2	CCAGATGTGAGGATGGGCAACTATTCATCAGCTCATACAAGAATGAGTATCAAACTATGGAGGTGCAGAACAATTCGGTTGTCATCAAGTGCGATGGGCT	tumor necrosis factor (ligand) superfamily, member 4		6.01	9.38	13.53	8.66	10.24	4.76	4.23	10.36
Tnfsf8	NM_009403.2	ATCCAGGATGCAGGGGAAAATCCTTCTTGGAACAGAGCTGGGTACAGAACCGAATCAGATGAGGAGAGATAAGGTGTGATGTGGGACAGACTATATAAAG	tumor necrosis factor (ligand) superfamily, member 8		12.03	28.82	15.46	9.62	15.83	21.41	12.7	14.96
Tollip	NM_023764.3	CTCAGCATCACTGTGGTACAGGCAAAATTGGCAAAGAATTATGGCATGACTCGTATGGACCCTTACTGCCGTCTGCGTCTGGGCTATGCTGTTTATGAAA	toll interacting protein		685.51	394.74	563.48	606.32	621.97	536.5	530.79	560.55
Tpsab1	NM_031187.4	GGCTGGGGTAACATCGACAATGGTGTAAACCTGCCGCCACCATTTCCTTTGAAGGAGGTGCAAGTTCCCATTATAGAAAACCACCTTTGTGACTTGAAGT	tryptase alpha/beta 1		16.04	17.42	32.86	17.32	7.45	9.52	19.47	8.06
Traf2	NM_009422.2	GGCCTTTTAATCAGAAGGTAACATTGATGTTGCTGGACCATAACAACCGGGAGCATGTGATCGACGCATTCAGGCCCGATGTAACCTCGTCCTCCTTCCA	TNF receptor-associated factor 2		254.56	350.51	351.81	274.29	337.05	425.87	272.59	294.66
Traf3	NM_001048206.1	GGTTGGGGTCAGTGCAGACAGCTGCAGACTGTTCTAAAGTTCCGTTCTTATCTCTGATGGCACACCTCTCGTGTTCAGTTCTATTACCCAAAAAACAAAG	TNF receptor-associated factor 3		156.34	228.54	157.54	144.36	176.91	205.8	175.24	127.76
Traf6	NM_009424.2	GTGCTGTGTCCATGGCATATGAAGAGAAAGAGATCCATGATCAAAGCTGTCCTCTGGCAAATATCATCTGTGAATACTGTGGTACAATCCTCATCAGAGA	TNF receptor-associated factor 6		248.55	222.5	259.99	264.66	319.36	286.69	268.36	264.74
Trem1	NM_021406.5	GTGGCTCCTGTGCTTTCTCTAGGACACACTGGCATTTGCTTGTTTCCACCTCTTTGGGTGGGAAAAGGATGGTAGATCCATTCCTTCTACTTCAGCAGTG	triggering receptor expressed on myeloid cells 1		10.02	9.38	17.4	14.44	8.38	8.33	10.16	4.6
Trem2	NM_031254.2	GAATCAAGAGACCTCCTTCCCACCCACCTCCATTCTTCTCCTCCTGGCCTGCGTTCTCCTGAGCAAGTTTCTTGCAGCCAGCATCCTCTGGGCTGTGGCC	triggering receptor expressed on myeloid cells 2		73.16	71.71	177.84	155.91	102.42	172.49	117.67	96.69
Trp53	NM_011640.1	CCCTCTCTGAGTAGTGGTTCCTGGCCCAAGTTGGGGAATAGGTTGATAGTTGTCAGGTCTCTGCTGGCCCAGCGAAATTCTATCCAGCCAGTTGTTGGAC	transformation related protein 53		348.77	325.04	257.09	192.48	279.33	281.93	209.94	163.45
Twist1	NM_011658.2	AATGGACAGTCTAGAGACTCTGGAGCTGGATAACTAAAAATAAATCTATATGACAAAGATTTTCATGGAAATTAGAAGAGCAGAGACCAAATTCACAAGA	twist basic helix-loop-helix transcription factor 1		265.58	180.28	162.37	77.96	176.91	123.72	55.03	56.4
Txk	NM_001122754.1	TTACCAGCCACATCTGGTTTTAGCTATGAAAAGTGGGAGATAGATCCATCAGAGTTGGCTTTTGTCAAGGAGATCGGAAGTGGTCAGTTTGGGGTTGTCC	TXK tyrosine kinase		9.02	103.21	30.93	23.1	30.73	49.96	38.09	9.21
Txnip	NM_023719.1	CCTGAGTGCTGCGATCAAAGGCCCAGCTTGGTTATTGCTTTTGAGGCTTTCTCCCAACGCACAGACTTGTGTAATTCTAACACTAATCCTGTGAAGGGTT	thioredoxin interacting protein		1030.27	1996.5	1950.42	3034.47	2552.11	1486.97	2653.94	1641.37
Tyk2	NM_001205312.1	ACAAGTGCTTGTTGCTGTGCCTCTGTTCCCAGGCTGAGGCCCTGTCCTTTGTGGCCCTGGTCGATGGCTATTTCCGCTTGACTGCTGACTCCAGCCACTA	tyrosine kinase 2		110.24	93.16	92.79	83.73	102.42	141.56	98.2	74.82
Ubc	NM_019639.4	AAGACCATCACCCTGGACGTCGAGCCCAGTGTTACCACCAAGAAGGTCAAACAGGAAGACAGACGTACCTTCCTCACCACAGTATCTAAAAAGAGCCCTC	ubiquitin C		5014.03	4732.9	5159.25	4766.8	5186.15	6311.9	6446.49	5234.88
Ulbp1	NM_029975.2	GGCAACTGGACCCAACTGGATCATGAATTCGAGAAGTTTATAGAAATGTGCAAGGAAGACAAGGTTTTAGCTGCCTTTTTAAAGAAGACTACAGAGGGCG	UL16 binding protein 1		14.03	34.85	30.93	11.55	13.97	13.09	18.62	9.21
Usp18	NM_011909.2	GGCTGACTTTGGTCATTACTGTGCCTACATCCGGAATCCCGTGGATGGAAAGTGGTTCTGCTTCAATGACTCACATGTTTGTTGGGTCACCTGGAAGGAT	ubiquitin specific peptidase 18		139.31	75.06	119.85	203.07	173.18	243.86	255.66	286.61
Usp9y	NM_148943.2	TGGACAACCTCAGCCTTCTTTCCAACAGAACCAGATCTCATCATCTGATTCTTCCAATGAGACTTCTCCAACAACTCCTCCATATGAACAAGGCCAAGGT	ubiquitin specific peptidase 9, Y chromosome		1	2.01	4.83	4.81	3.72	1.19	3.39	4.6
Vcam1	NM_011693.2	GGTTTTGAGGATGAACACTCTTACCTGTGCGCTGTGACCTGTCTGCAAAGGACACTGGAAAAGAGAACCCAGGTGGAGGTCTACTCATTCCCTGAAGATC	vascular cell adhesion molecule 1		146.32	394.07	347.94	164.57	619.17	742.3	337.77	102.44
Vegfa	NM_001025250.3	TCTCTCTCTCCCAGATCGGTGACAGTCACTAGCTTGTCCTGAGAAGATATTTAATTTTGCTAACACTCAGCTCTGCCCTCCCTTGTCCCCACCACACATT	vascular endothelial growth factor A		636.4	331.07	625.33	702.56	477.65	394.94	670.47	722.85
Vegfc	NM_009506.2	TACAGAAAACACACAGAAGTGCTTCCTTAAAGGGAAGAAGTTCCACCATCAAACATGCAGTTGTTACAGAAGACCGTGTGCGAATCGACTGAAGCATTGT	vascular endothelial growth factor C		58.13	72.38	66.69	34.65	87.52	48.77	36.4	31.08
Vhl	NM_009507.3	GGCTTTGTAGTGTTTAAGAATAAACATGCAAAGTGCCACTGCGTCTGCCCTTTGTAGAGCACTCACCCGAGGGAGGAAGACGTTTTCAGTTTTGCTTCCT	von Hippel-Lindau tumor suppressor		120.26	75.73	70.56	74.11	135.01	129.66	61.8	78.27
Vim	NM_011701.4	CAGCGCTCCTACGATTCACAGCCACCGCGCCCTCATTCCCTTGTTGCAGTTTTTCCAGCCGCAGCAAGCCAGCCCACCTTCGAAGCCATGTCTACCAGGT	vimentin		830.83	3633.11	2534.2	1394.53	1516.74	2028.23	1646.54	704.43
Vwf	NM_011708.3	GTCAGCATCTACGGCGCTATCATGTATGAAGTCAGGTTTACCCATCTTGGCCACATCCTCACATACACGCCACAAAACAACGAGTTCCAACTGCAGCTTA	Von Willebrand factor homolog		53.12	233.9	305.42	104.9	73.56	134.42	79.58	57.55
Xaf1	NM_001037713.3	CTCCACTTCATGCTCCACGAGGCCCACTGCCTGCGCTTCATAGTCCTTTGCCCAGAATGTGAAGAGCCCATCCCAGAGTCAAAGATGAAAGAGCACATGG	XIAP associated factor 1		685.51	515.38	688.16	949.9	752.32	820.81	1119.99	1286.85
Xbp1	NM_013842.2	CCTCTAGTTTTAGAGATCCCCTCTGAGACAGAGAGTCAAACTAACGTGGTAGTGAAAATTGAGGAAGCACCTCTAAGCTCTTCAGAAGAGGATCACCCTG	X-box binding protein 1		4773.5	2625.81	4315.48	6885.06	5187.08	6037.11	8187.84	7495.5
Xcl1	NM_008510.1	AGAGAGTAGCTGTGTGAACTTACAAACCCAGCGGCTGCCAGTTCAAAAAATCAAGACCTATATCATCTGGGAGGGGGCCATGAGAGCTGTAATTTTTGTC	chemokine (C motif) ligand 1		34.07	103.21	218.43	149.17	182.49	352.12	112.59	146.18
Xcr1	NM_011798.4	CTGTCTACTGCCTGTGTTGATCTCAGCACAATGGAGTTGGTTTCTAGGTGACTTCTTCTGCAAGTTCTTCAACATGATCTTCGGCATCAGCCTCTACAGC	chemokine (C motif) receptor 1		13.03	27.48	32.86	14.44	23.28	27.36	11.01	9.21
Ythdf2	NM_145393.4	GGACAGTCTACTCAAAGCTCTGGATATAGTAGCAATTACGCTTATGCACCCAGCTCCTTAGGTGGAGCCATGATTGATGGACAGTCAGCTTTTGCCAATG	YTH domain family 2		201.44	280.14	217.47	172.27	202.98	216.5	179.47	157.69
Yy1	NM_009537.3	CGGTCACCATGTGGTCCTCGGATGAAAAAAAAGATATTGACCATGAAACAGTGGTTGAAGAGCAGATCATTGGAGAGAACTCACCTCCTGATTATTCTGA	YY1 transcription factor		920.02	863.88	946.22	887.34	915.26	965.94	1039.56	859.82
Zap70	NM_009539.2	TACGAGAGTCCCTACAGCGACCCTGAGGAACTCAAAGACAAGAAGCTCTTCCTGAAGCGAGAGAATCTCCTCGTGGCGGACATCGAGCTTGGCTGTGGCA	zeta-chain (TCR) associated protein kinase		10.02	152.13	30.93	17.32	24.21	80.89	49.1	14.96
Zbp1	NM_021394.2	CGCCAAGGCTCTGGGAATGACGACAGCCAAAGAAGTGAACCCACTCCTGTATTCCATGAGAAATAAGCACCTTCTGAGCTATGACGGACAGACGTGGAAG	Z-DNA binding protein 1		733.61	646.74	811.87	1139.49	1395.7	1413.22	1528.87	1680.5
Zfp13	NM_011747.2	TCTGCAGACAGTCAAAGCATCGCGGCTACTGAGAACGAGGAGAAATCCCATGAGGTCCCAGGTAATGTGCAACACTGTGGAGACATGCTCTCTGGACAGG	zinc finger protein 13		24.05	22.12	29	21.17	29.79	39.26	15.24	18.42
Abcf1	NM_013854.1	GAGGTGTCTTCCCGCCAGGCAATGTTAGAAAATGCATCTGACATTAAGTTGGAAAAGTTCAGCATCTCCGCCCACGGCAAGGAGCTATTCGTCAATGCTG	ATP-binding cassette, sub-family F (GCN20), member 1		335.74	250.65	280.29	291.61	300.74	328.32	266.66	309.63
Alas1	NM_020559.2	ACTAGGAATATTTCTGGAACGAGCAAGTTCCACGTAGAACTGGAGCAGGCACTGGCCGACCTCCACGGCAAAGATGCGGCGCTCTTGTTCTCTTCCTGTT	aminolevulinic acid synthase 1		173.38	296.89	216.5	200.18	306.33	274.79	292.91	184.16
Edc3	NM_153799.3	CTTTATAGTTGCCCTCCTCAGGTGTATAGTTGGAACTAGTGGCCTGTCTCAAACATGCCAAAAATGAGCCCAGTTCTAGATGACAGTAGTGGGATTCAGC	enhancer of mRNA decapping 3 homolog (S. cerevisiae)		146.32	95.84	110.18	122.23	151.77	135.61	99.05	120.86
Eef1g	NM_026007.4	GGCAAGGTTCCAGCATTTGAGGGTGATGATGGATTCTGTGTGTTTGAGAGCAATGCCATTGCCTATTATGTAAGCAATGAGGAGCTGCGAGGAAGTACGC	eukaryotic translation elongation factor 1 gamma		2488.47	2351.7	2112.8	1912.3	1856.58	1663.03	2033.42	2383.78
Eif2b4	NM_001127355.1	AGTACTGGTCTGCTGTGAAACGTACAAGTTCTGTGAACGTGTGCAGACTGATGCCTTTGTCTCCAACGAGCTAGATGATCCCGATGATCTGCAGTGTAAG	eukaryotic translation initiation factor 2B, subunit 4 delta		210.46	177.6	254.19	257.93	228.12	306.91	237.88	244.02
G6pdx	NM_008062.2	ACATTCTAGTTCCTGGGCTTGGACCGCCATTTTGTCCTATGCTGCTGCCACTGCCACCACCAGTAAACCCAGCTACATTCCTCAAATACCAGGCATTTAA	glucose-6-phosphate dehydrogenase X-linked		464.02	533.47	580.87	798.8	781.18	669.73	580.73	856.37
Gusb	NM_010368.1	AATACGTGGTCGGAGAGCTCATCTGGAATTTCGCCGACTTCATGACGAACCAGTCACCGCTGAGAGTAATCGGAAACAAGAAGGGGATCTTCACTCGCCA	glucuronidase, beta		82.18	248.64	259.03	175.16	169.46	226.02	165.08	110.5
Hdac3	NM_010411.2	ATGAAACCTCATCGCCTGGCATTGACTCATAGCCTAGTCCTGCATTATGGTCTCTATAAGAAGATGATCGTCTTCAAGCCTTACCAGGCCTCCCAGCATG	histone deacetylase 3		596.31	398.09	648.53	706.41	522.34	472.26	638.3	772.34
Hprt	NM_013556.2	ATGACTGTAGATTTTATCAGACTGAAGAGCTACTGTAATGATCAGTCAACGGGGGACATAAAAGTTATTGGTGGAGATGATCTCTCAACTTTAACTGGAA	hypoxanthine guanine phosphoribosyl transferase		900.98	1018.02	939.45	1148.15	769.08	645.94	1093.74	1291.45
Nubp1	NM_011955.2	TGGAGATACACAGGTTGCTCTTCTGGACATCGATATCTGTGGGCCATCGATTCCCAAGATCATGGGCTTAGAAGGAGAGCAGGTTCACCAGAGCGGCTCC	nucleotide binding protein 1		131.29	172.91	143.04	153.02	120.11	167.73	181.16	210.64
Oaz1	NM_008753.4	CCCTGTGCCCTCTCCTGGGTTAGTCCACATGTCGTGATTGTGCAGAATAAACGCTCACTCCATTAGCGGGGTGCTTCTTCGAGCTGAATGCTGTGTTTGT	ornithine decarboxylase antizyme 1		4292.44	3402.56	3996.53	4272.13	4133.09	4234.9	4083.76	4030.9
Polr1b	NM_009086.2	TGCCTTTCACTGAGAGTGGCATGATGCCGGACATTCTGTTTAATCCTCACGGGTTTCCCTCCCGTATGACCATAGGTATGTTAATCGAGAGCATGGCTGG	polymerase (RNA) I polypeptide B		220.49	146.77	181.7	142.44	167.6	161.78	149.84	157.69
Polr2a	NM_009089.2	GTGAATCGTATTCTCAATGATGCTCGAGACAAAACTGGCTCCTCTGCACAGAAATCCCTCTCTGAATATAACAACTTCAAGTCTATGGTGGTGTCTGGAG	polymerase (RNA) II (DNA directed) polypeptide A		667.47	743.24	710.39	746.83	532.58	540.07	758.51	724
Ppia	NM_008907.1	CCAAGACTGAATGGCTGGATGGCAAGCATGTGGTCTTTGGGAAGGTGAAAGAAGGCATGAACATTGTGGAAGCCATGGAGCGTTTTGGGTCCAGGAATGG	peptidylprolyl isomerase A		6975.34	4090.18	4353.18	5094.02	5301.6	4538.24	4573.07	5286.67
Rpl19	NM_009078.2	GCCTCTAGTGTCCTCCGCTGCGGGAAAAAGAAGGTCTGGTTGGATCCCAATGAGACCAATGAAATCGCCAATGCCAACTCCCGTCAGCAGATCAGGAAGC	ribosomal protein L19		11705.75	8654.86	8908.35	9078.39	10173.97	9959.15	9317.14	9411.96
Sap130	NM_172965.2	TAAATCCGAAGTGCATGTGTCTATAGCCACTCCAGTTACAGTGTCCTTGGAGACCATATCCAATCAAAATGCCGAACAGCCTACCGTTGCTGTCCCTCCG	Sin3A associated protein		163.36	126.67	164.31	172.27	191.8	180.82	148.99	120.86
Sdha	NM_023281.1	CTTGCGAGCTGCATTTGGCCTTTCTGAGGCAGGGTTTAATACTGCATGCCTTACAAAGCTCTTTCCTACCCGATCACATACTGTTGCAGCACAGGGAGGT	succinate dehydrogenase complex, subunit A, flavoprotein (Fp)		603.33	678.9	763.55	725.66	614.52	579.32	646.77	653.78
Sf3a3	NM_029157.3	ACAATTTTAGAGCAGCAACGGCGCTATCATGAGGAGAAGGAACGGCTTATGGATGTTATGGCCAAAGAGATGCTTACGAAGAAGTCCACGCTTCGGGACC	splicing factor 3a, subunit 3		241.53	353.19	209.73	177.08	207.63	202.23	238.73	202.58
Tbp	NM_013684.3	GTGGCGGGTATCTGCTGGCGGTTTGGCTAGGTTTCTGCGGTCGCGTCATTTTCTCCGCAGTGCCCAGCATCACTATTTCATGGTGTGTGAAGATAACCCA	TATA box binding protein		157.35	143.42	152.71	153.99	150.84	129.66	169.31	172.65
Tubb5	NM_011655.4	ATTGGAAGTGTCTTCCCTGTATTGGTTCTCCTTTCTCGGAGAGATGGGGGTTGGGGGTGCGGCAAGGTCTTGGTCTTGGTCTCTGAACACTCCCAATTCC	tubulin, beta 5 class I		994.19	1454.32	608.9	526.44	829.6	1037.31	659.46	456.96
